# Supplementary material for: LOXL1, THY1, and TYMS define an annotation-derived hemoglobin-associated immunotranscriptomic signature in osteoarthritis cartilage
Source: Front Immunol. 2026 Jul 9;17:1823558. doi: 10.3389/fimmu.2026.1823558 (PMC13391302; doi:10.3389/fimmu.2026.1823558)
Supplement: Supplementary file 1 [file SupplementaryFile1.xlsx]

## Sheet: Table S1
Table S1. List of hemoglobin-related genes.
Gene Symbol	Description	Category	Uniprot ID	Gifts	GC Id	Relevance score	GeneCards Link
HBB	Hemoglobin Subunit Beta	Protein Coding	P68871	58	GC11M015976	184.628204345703	https://www.genecards.org/cgi-bin/carddisp.pl?gene=HBB
LOC107133510	Origin Of Replication At HBB	Functional Element		10	GC11P005222	133.751525878906	https://www.genecards.org/cgi-bin/carddisp.pl?gene=LOC107133510
HBA1	Hemoglobin Subunit Alpha 1	Protein Coding	P69905	56	GC16P127980	123.002838134766	https://www.genecards.org/cgi-bin/carddisp.pl?gene=HBA1
LOC106099062	HBB Recombination Region	Functional Element		10	GC11P022908	122.149253845215	https://www.genecards.org/cgi-bin/carddisp.pl?gene=LOC106099062
HBA2	Hemoglobin Subunit Alpha 2	Protein Coding	P69905	53	GC16P127981	111.968559265137	https://www.genecards.org/cgi-bin/carddisp.pl?gene=HBA2
HBG2	Hemoglobin Subunit Gamma 2	Protein Coding	P69892	55	GC11M015981	87.724967956543	https://www.genecards.org/cgi-bin/carddisp.pl?gene=HBG2
LOC110006319	Beta-Globin Gene 3' Regulatory Region	Functional Element		10	GC11P005223	86.8159027099609	https://www.genecards.org/cgi-bin/carddisp.pl?gene=LOC110006319
HBG1	Hemoglobin Subunit Gamma 1	Protein Coding	P69891	53	GC11M015980	85.1716156005859	https://www.genecards.org/cgi-bin/carddisp.pl?gene=HBG1
LOC106804613	Hemoglobin Subunit Alpha 1 Recombination Region	Functional Element		10	GC16P131617	80.3444366455078	https://www.genecards.org/cgi-bin/carddisp.pl?gene=LOC106804613
LOC106804612	Hemoglobin Subunit Alpha 2 Recombination Region	Functional Element		10	GC16P131616	75.2518615722656	https://www.genecards.org/cgi-bin/carddisp.pl?gene=LOC106804612
HBD	Hemoglobin Subunit Delta	Protein Coding	P02042	52	GC11M005232	71.7156372070313	https://www.genecards.org/cgi-bin/carddisp.pl?gene=HBD
BCL11A	BCL11 Transcription Factor A	Protein Coding	Q9H165	56	GC02M060451	57.3164367675781	https://www.genecards.org/cgi-bin/carddisp.pl?gene=BCL11A
KLF1	KLF Transcription Factor 1	Protein Coding	Q13351	54	GC19M012884	48.1376647949219	https://www.genecards.org/cgi-bin/carddisp.pl?gene=KLF1
HBE1	Hemoglobin Subunit Epsilon 1	Protein Coding	P02100	50	GC11M005268	43.7640075683594	https://www.genecards.org/cgi-bin/carddisp.pl?gene=HBE1
HBZ	Hemoglobin Subunit Zeta	Protein Coding	P02008	50	GC16P000142	41.2763633728027	https://www.genecards.org/cgi-bin/carddisp.pl?gene=HBZ
AHSP	Alpha Hemoglobin Stabilizing Protein	Protein Coding	Q9NZD4	49	GC16P031527	40.996021270752	https://www.genecards.org/cgi-bin/carddisp.pl?gene=AHSP
LOC106099064	HBG1 Recombination Region	Functional Element		8	GC11P005249	36.579345703125	https://www.genecards.org/cgi-bin/carddisp.pl?gene=LOC106099064
LOC106099065	HBG2 Recombination Region	Functional Element		8	GC11P022912	36.2302398681641	https://www.genecards.org/cgi-bin/carddisp.pl?gene=LOC106099065
EPO	Erythropoietin	Protein Coding	P01588	55	GC07P100720	32.7284355163574	https://www.genecards.org/cgi-bin/carddisp.pl?gene=EPO
HBQ1	Hemoglobin Subunit Theta 1	Protein Coding	P09105	46	GC16P127984	32.0741348266602	https://www.genecards.org/cgi-bin/carddisp.pl?gene=HBQ1
HP	Haptoglobin	Protein Coding	P00738	58	GC16P129983	29.7435111999512	https://www.genecards.org/cgi-bin/carddisp.pl?gene=HP
ATRX	ATRX Chromatin Remodeler	Protein Coding	P46100	59	GC0XM077504	29.4450874328613	https://www.genecards.org/cgi-bin/carddisp.pl?gene=ATRX
SLC4A1	Solute Carrier Family 4 Member 1 (Diego Blood Group)	Protein Coding	P02730	61	GC17M101061	27.811487197876	https://www.genecards.org/cgi-bin/carddisp.pl?gene=SLC4A1
ZBTB7A	Zinc Finger And BTB Domain Containing 7A	Protein Coding	O95365	51	GC19M111652	26.0312938690186	https://www.genecards.org/cgi-bin/carddisp.pl?gene=ZBTB7A
EGLN1	Egl-9 Family Hypoxia Inducible Factor 1	Protein Coding	Q9GZT9	63	GC01M231363	23.7697162628174	https://www.genecards.org/cgi-bin/carddisp.pl?gene=EGLN1
GATA1	GATA Binding Protein 1	Protein Coding	P15976	59	GC0XP048786	22.4233360290527	https://www.genecards.org/cgi-bin/carddisp.pl?gene=GATA1
HBM	Hemoglobin Subunit Mu	Protein Coding	Q6B0K9	42	GC16P127979	22.2941551208496	https://www.genecards.org/cgi-bin/carddisp.pl?gene=HBM
GYPA	Glycophorin A (MNS Blood Group)	Protein Coding	P02724	56	GC04M144109	22.2006397247314	https://www.genecards.org/cgi-bin/carddisp.pl?gene=GYPA
CD163	CD163 Molecule	Protein Coding	Q86VB7	58	GC12M036964	22.1344985961914	https://www.genecards.org/cgi-bin/carddisp.pl?gene=CD163
PIEZO1	Piezo Type Mechanosensitive Ion Channel Component 1 (Er Blood Group)	Protein Coding	Q92508	51	GC16M088715	21.3665866851807	https://www.genecards.org/cgi-bin/carddisp.pl?gene=PIEZO1
RHD	Rh Blood Group D Antigen	Protein Coding	Q02161	55	GC01P025272	21.2184009552002	https://www.genecards.org/cgi-bin/carddisp.pl?gene=RHD
HBFQTL2	Hereditary Persistence Of Fetal Hemoglobin, Heterocellular	Genetic Locus		2	GC06U902535	21.178539276123	https://www.genecards.org/cgi-bin/carddisp.pl?gene=HBFQTL2
CHEK2	Checkpoint Kinase 2	Protein Coding	O96017	67	GC22M028687	20.5762386322021	https://www.genecards.org/cgi-bin/carddisp.pl?gene=CHEK2
RHCE	Rh Blood Group CcEe Antigens	Protein Coding	P18577	50	GC01M036971	20.3200740814209	https://www.genecards.org/cgi-bin/carddisp.pl?gene=RHCE
TFRC	Transferrin Receptor	Protein Coding	P02786	63	GC03M196827	20.2671699523926	https://www.genecards.org/cgi-bin/carddisp.pl?gene=TFRC
LOC106099063	HBD Recombination Region	Functional Element		7	GC11P022909	20.0491409301758	https://www.genecards.org/cgi-bin/carddisp.pl?gene=LOC106099063
CD55	CD55 Molecule (Cromer Blood Group)	Protein Coding	P08174	62	GC01P207321	19.8579006195068	https://www.genecards.org/cgi-bin/carddisp.pl?gene=CD55
INS	Insulin	Protein Coding	P01308	60	GC11M002159	19.4590091705322	https://www.genecards.org/cgi-bin/carddisp.pl?gene=INS
MIR144	MicroRNA 144	RNA Gene		26	GC17M100474	19.2714347839355	https://www.genecards.org/cgi-bin/carddisp.pl?gene=MIR144
BCAM	Basal Cell Adhesion Molecule (Lutheran Blood Group)	Protein Coding	P50895	52	GC19P162258	19.0316352844238	https://www.genecards.org/cgi-bin/carddisp.pl?gene=BCAM
TF	Transferrin	Protein Coding	P02787	63	GC03P144248	18.9331569671631	https://www.genecards.org/cgi-bin/carddisp.pl?gene=TF
ALB	Albumin	Protein Coding	P02768	61	GC04P073397	18.7840251922607	https://www.genecards.org/cgi-bin/carddisp.pl?gene=ALB
HBB-LCR	Beta-Globin Locus Control Region	Functional Element		10	GC11P022911	18.6184902191162	https://www.genecards.org/cgi-bin/carddisp.pl?gene=HBB-LCR
G6PD	Glucose-6-Phosphate Dehydrogenase	Protein Coding	P11413	62	GC0XM154630	18.5889949798584	https://www.genecards.org/cgi-bin/carddisp.pl?gene=G6PD
LOC117125591	CRISPRi-FlowFISH-Validated PRDX2 And RAD23A Regulatory Element	Functional Element		6	GC19P161494	18.3155002593994	https://www.genecards.org/cgi-bin/carddisp.pl?gene=LOC117125591
GYPB	Glycophorin B (MNS Blood Group)	Protein Coding	P06028	49	GC04M143996	18.2809505462646	https://www.genecards.org/cgi-bin/carddisp.pl?gene=GYPB
MIR451A	MicroRNA 451a	RNA Gene		25	GC17M028861	17.6237354278564	https://www.genecards.org/cgi-bin/carddisp.pl?gene=MIR451A
HBS1L	HBS1 Like Translational GTPase	Protein Coding	Q9Y450	52	GC06M134960	17.5943260192871	https://www.genecards.org/cgi-bin/carddisp.pl?gene=HBS1L
ALAS2	5'-Aminolevulinate Synthase 2	Protein Coding	P22557	59	GC0XM055009	17.479154586792	https://www.genecards.org/cgi-bin/carddisp.pl?gene=ALAS2
JAK2	Janus Kinase 2	Protein Coding	O60674	66	GC09P004985	17.4637336730957	https://www.genecards.org/cgi-bin/carddisp.pl?gene=JAK2
ACHE	Acetylcholinesterase (Yt Blood Group)	Protein Coding	P22303	60	GC07M100889	17.1486129760742	https://www.genecards.org/cgi-bin/carddisp.pl?gene=ACHE
ACKR1	Atypical Chemokine Receptor 1 (Duffy Blood Group)	Protein Coding	Q16570	55	GC01P180255	16.6376132965088	https://www.genecards.org/cgi-bin/carddisp.pl?gene=ACKR1
HBFQTL4	Fetal Hemoglobin QTL On Chromosome 8	Genetic Locus		2	GC08U901871	16.5504608154297	https://www.genecards.org/cgi-bin/carddisp.pl?gene=HBFQTL4
HBBP1	Hemoglobin Subunit Beta Pseudogene 1	Pseudogene		15	GC11M005241	16.5243968963623	https://www.genecards.org/cgi-bin/carddisp.pl?gene=HBBP1
MIR140	MicroRNA 140	RNA Gene		31	GC16P129899	16.5055122375488	https://www.genecards.org/cgi-bin/carddisp.pl?gene=MIR140
HCHGQ1	Hematocrit/Hemoglobin Quantitative Trait Locus 1	Genetic Locus		1	GC06U901893	16.2990894317627	https://www.genecards.org/cgi-bin/carddisp.pl?gene=HCHGQ1
HCHGQ2	Hematocrit/Hemoglobin Quantitative Trait Locus 2	Genetic Locus		1	GC09U901278	16.2990894317627	https://www.genecards.org/cgi-bin/carddisp.pl?gene=HCHGQ2
HCHGQ3	Hematocrit/Hemoglobin Quantitative Trait Locus 3	Genetic Locus		1	GC22U900534	16.2990894317627	https://www.genecards.org/cgi-bin/carddisp.pl?gene=HCHGQ3
MIR29A	MicroRNA 29a	RNA Gene		30	GC07M130876	16.111349105835	https://www.genecards.org/cgi-bin/carddisp.pl?gene=MIR29A
AQP1	Aquaporin 1 (Colton Blood Group)	Protein Coding	P29972	60	GC07P030911	16.0470714569092	https://www.genecards.org/cgi-bin/carddisp.pl?gene=AQP1
KEL	Kell Metallo-Endopeptidase (Kell Blood Group)	Protein Coding	P23276	52	GC07M143164	16.0435562133789	https://www.genecards.org/cgi-bin/carddisp.pl?gene=KEL
MIR141	MicroRNA 141	RNA Gene		30	GC12P080297	16.040584564209	https://www.genecards.org/cgi-bin/carddisp.pl?gene=MIR141
EPOR	Erythropoietin Receptor	Protein Coding	P19235	61	GC19M011377	15.9374256134033	https://www.genecards.org/cgi-bin/carddisp.pl?gene=EPOR
SMIM1	Small Integral Membrane Protein 1 (Vel Blood Group)	Protein Coding	B2RUZ4	38	GC01P003772	15.9267673492432	https://www.genecards.org/cgi-bin/carddisp.pl?gene=SMIM1
MIR320A	MicroRNA 320a	RNA Gene		30	GC08M022506	15.8291120529175	https://www.genecards.org/cgi-bin/carddisp.pl?gene=MIR320A
HBAP1	Hemoglobin Subunit Alpha Pseudogene 1	Pseudogene		11	GC16P127978	15.6878662109375	https://www.genecards.org/cgi-bin/carddisp.pl?gene=HBAP1
MIR181A2	MicroRNA 181a-2	RNA Gene		28	GC09P124692	15.5946235656738	https://www.genecards.org/cgi-bin/carddisp.pl?gene=MIR181A2
SLC14A1	Solute Carrier Family 14 Member 1 (Kidd Blood Group)	Protein Coding	Q13336	56	GC18P045687	15.5762586593628	https://www.genecards.org/cgi-bin/carddisp.pl?gene=SLC14A1
HFE	Homeostatic Iron Regulator	Protein Coding	Q30201	57	GC06P026087	15.3076181411743	https://www.genecards.org/cgi-bin/carddisp.pl?gene=HFE
LOC110011217	Hereditary Persistence Of Fetal Hemoglobin-1 And -2 3' Breakpoint Enhancers	Functional Element		2	GC11P005147	15.1166906356812	https://www.genecards.org/cgi-bin/carddisp.pl?gene=LOC110011217
ART4	ADP-Ribosyltransferase 4 (Inactive) (Dombrock Blood Group)	Protein Coding	Q93070	53	GC12M014825	15.1069450378418	https://www.genecards.org/cgi-bin/carddisp.pl?gene=ART4
KCNN4	Potassium Calcium-Activated Channel Subfamily N Member 4	Protein Coding	O15554	60	GC19M112612	15.0238	https://www.genecards.org/cgi-bin/carddisp.pl?gene=KCNN4
TMPRSS6	Transmembrane Serine Protease 6	Protein Coding	Q8IU80	56	GC22M088418	15.0199861526489	https://www.genecards.org/cgi-bin/carddisp.pl?gene=TMPRSS6
HMOX1	Heme Oxygenase 1	Protein Coding	P09601	65	GC22P035380	14.5183811187744	https://www.genecards.org/cgi-bin/carddisp.pl?gene=HMOX1
ANK1	Ankyrin 1	Protein Coding	P16157	57	GC08M041653	14.2957334518433	https://www.genecards.org/cgi-bin/carddisp.pl?gene=ANK1
HBZP1	Hemoglobin Subunit Zeta Pseudogene 1	Pseudogene		9	GC16P127983	14.2686634063721	https://www.genecards.org/cgi-bin/carddisp.pl?gene=HBZP1
LOC110008579	Hereditary Persistence Of Fetal Hemoglobin-3 3' Breakpoint Enhancer	Functional Element		2	GC11P005193	14.2414770126343	https://www.genecards.org/cgi-bin/carddisp.pl?gene=LOC110008579
MYB	MYB Proto-Oncogene, Transcription Factor	Protein Coding	P10242	62	GC06P135181	14.0307931900024	https://www.genecards.org/cgi-bin/carddisp.pl?gene=MYB
MB	Myoglobin	Protein Coding	P02144	59	GC22M035606	14.0039739608765	https://www.genecards.org/cgi-bin/carddisp.pl?gene=MB
HAMP	Hepcidin Antimicrobial Peptide	Protein Coding	P81172	56	GC19P161950	13.8418617248535	https://www.genecards.org/cgi-bin/carddisp.pl?gene=HAMP
SLC11A2	Solute Carrier Family 11 Member 2	Protein Coding	P49281	60	GC12M050952	13.7978801727295	https://www.genecards.org/cgi-bin/carddisp.pl?gene=SLC11A2
SPTA1	Spectrin Alpha, Erythrocytic 1	Protein Coding	P02549	57	GC01M158610	13.5426111221313	https://www.genecards.org/cgi-bin/carddisp.pl?gene=SPTA1
CRP	C-Reactive Protein	Protein Coding	P02741	59	GC01M168779	13.4637136459351	https://www.genecards.org/cgi-bin/carddisp.pl?gene=CRP
TP53	Tumor Protein P53	Protein Coding	P04637	66	GC17M007661	13.4513158798218	https://www.genecards.org/cgi-bin/carddisp.pl?gene=TP53
LOC110013311	Hereditary Persistence Of Fetal Hemoglobin-6 3' Breakpoint Enhancer	Functional Element		2	GC11P005170	13.4259815216064	https://www.genecards.org/cgi-bin/carddisp.pl?gene=LOC110013311
BPGM	Bisphosphoglycerate Mutase	Protein Coding	P07738	57	GC07P134646	13.1949968338013	https://www.genecards.org/cgi-bin/carddisp.pl?gene=BPGM
GCDH	Glutaryl-CoA Dehydrogenase	Protein Coding	Q92947	57	GC19P012891	12.9059743881226	https://www.genecards.org/cgi-bin/carddisp.pl?gene=GCDH
LOC109951029	Delta-Globin 5' Regulatory Region	Functional Element		8	GC11P022910	12.8157548904419	https://www.genecards.org/cgi-bin/carddisp.pl?gene=LOC109951029
PKLR	Pyruvate Kinase L/R	Protein Coding	P30613	59	GC01M155289	12.7705183029175	https://www.genecards.org/cgi-bin/carddisp.pl?gene=PKLR
EPAS1	Endothelial PAS Domain Protein 1	Protein Coding	Q99814	63	GC02P046293	12.6949968338013	https://www.genecards.org/cgi-bin/carddisp.pl?gene=EPAS1
EPB41	Erythrocyte Membrane Protein Band 4.1	Protein Coding	P11171	59	GC01P028887	12.437331199646	https://www.genecards.org/cgi-bin/carddisp.pl?gene=EPB41
TGFB1	Transforming Growth Factor Beta 1	Protein Coding	P01137	65	GC19M041301	11.9039506912231	https://www.genecards.org/cgi-bin/carddisp.pl?gene=TGFB1
THBD	Thrombomodulin	Protein Coding	P07204	58	GC20M023026	11.5801734924316	https://www.genecards.org/cgi-bin/carddisp.pl?gene=THBD
GPT	Glutamic--Pyruvic Transaminase	Protein Coding	P24298	56	GC08P144502	11.5763664245605	https://www.genecards.org/cgi-bin/carddisp.pl?gene=GPT
CP	Ceruloplasmin	Protein Coding	P00450	62	GC03M149162	11.5712575912476	https://www.genecards.org/cgi-bin/carddisp.pl?gene=CP
SPTB	Spectrin Beta, Erythrocytic	Protein Coding	P11277	54	GC14M064746	11.504111289978	https://www.genecards.org/cgi-bin/carddisp.pl?gene=SPTB
PTPN11	Protein Tyrosine Phosphatase Non-Receptor Type 11	Protein Coding	Q06124	67	GC12P112418	11.3984756469727	https://www.genecards.org/cgi-bin/carddisp.pl?gene=PTPN11
IL6	Interleukin 6	Protein Coding	P05231	63	GC07P022725	11.2665767669678	https://www.genecards.org/cgi-bin/carddisp.pl?gene=IL6
HPR	Haptoglobin-Related Protein	Protein Coding	P00739	52	GC16P129984	11.2167797088623	https://www.genecards.org/cgi-bin/carddisp.pl?gene=HPR
HPFH2	Hereditary Persistence Of Fetal Hemoglobin, Heterocellular, Indian Type	Genetic Locus		2	GC07U990050	11.215723991394	https://www.genecards.org/cgi-bin/carddisp.pl?gene=HPFH2
GPI	Glucose-6-Phosphate Isomerase	Protein Coding	P06744	59	GC19P034359	11.1972169876099	https://www.genecards.org/cgi-bin/carddisp.pl?gene=GPI
LOC117125594	H3K27ac-H3K4me1 HESC Enhancers GRCh37_chr19:13001481-13002118 And GRCh37_chr19:13002119-13002756	Functional Element		8	GC19P012890	11.1610698699951	https://www.genecards.org/cgi-bin/carddisp.pl?gene=LOC117125594
KIT	KIT Proto-Oncogene, Receptor Tyrosine Kinase	Protein Coding	P10721	66	GC04P054657	11.0872526168823	https://www.genecards.org/cgi-bin/carddisp.pl?gene=KIT
CFI	Complement Factor I	Protein Coding	P05156	60	GC04M109732	10.8775596618652	https://www.genecards.org/cgi-bin/carddisp.pl?gene=CFI
SOD1	Superoxide Dismutase 1	Protein Coding	P00441	66	GC21P031659	10.7824783325195	https://www.genecards.org/cgi-bin/carddisp.pl?gene=SOD1
DNMT1	DNA Methyltransferase 1	Protein Coding	P26358	66	GC19M010133	10.7325296401978	https://www.genecards.org/cgi-bin/carddisp.pl?gene=DNMT1
APOB	Apolipoprotein B	Protein Coding	P04114	59	GC02M020956	10.7105312347412	https://www.genecards.org/cgi-bin/carddisp.pl?gene=APOB
MTHFR	Methylenetetrahydrofolate Reductase	Protein Coding	P42898	61	GC01M011785	10.5850114822388	https://www.genecards.org/cgi-bin/carddisp.pl?gene=MTHFR
HPX	Hemopexin	Protein Coding	P02790	55	GC11M016045	10.4304647445679	https://www.genecards.org/cgi-bin/carddisp.pl?gene=HPX
CYB5R3	Cytochrome B5 Reductase 3	Protein Coding	P00387	57	GC22M088458	10.341121673584	https://www.genecards.org/cgi-bin/carddisp.pl?gene=CYB5R3
EPB42	Erythrocyte Membrane Protein Band 4.2	Protein Coding	P16452	51	GC15M049830	10.2654819488525	https://www.genecards.org/cgi-bin/carddisp.pl?gene=EPB42
TERT	Telomerase Reverse Transcriptase	Protein Coding	O14746	64	GC05M001253	10.1083784103394	https://www.genecards.org/cgi-bin/carddisp.pl?gene=TERT
CDAN1	Codanin 1	Protein Coding	Q8IWY9	49	GC15M042723	10.0429735183716	https://www.genecards.org/cgi-bin/carddisp.pl?gene=CDAN1
F2	Coagulation Factor II, Thrombin	Protein Coding	P00734	63	GC11P049467	9.96621227264404	https://www.genecards.org/cgi-bin/carddisp.pl?gene=F2
FECH	Ferrochelatase	Protein Coding	P22830	60	GC18M057544	9.75221061706543	https://www.genecards.org/cgi-bin/carddisp.pl?gene=FECH
GATA2	GATA Binding Protein 2	Protein Coding	P23769	62	GC03M128479	9.70585441589355	https://www.genecards.org/cgi-bin/carddisp.pl?gene=GATA2
TNF	Tumor Necrosis Factor	Protein Coding	P01375	63	GC06P190708	9.64871215820313	https://www.genecards.org/cgi-bin/carddisp.pl?gene=TNF
RPS19	Ribosomal Protein S19	Protein Coding	P39019	60	GC19P162158	9.55864810943604	https://www.genecards.org/cgi-bin/carddisp.pl?gene=RPS19
NEU1	Neuraminidase 1	Protein Coding	Q99519	59	GC06M031857	9.4957799911499	https://www.genecards.org/cgi-bin/carddisp.pl?gene=NEU1
ALAD	Aminolevulinate Dehydratase	Protein Coding	P13716	59	GC09M113386	9.4537992477417	https://www.genecards.org/cgi-bin/carddisp.pl?gene=ALAD
HSALR1	HSP90AB1 Associated LncRNA 1	RNA Gene		17	GC16P130732	9.43510150909424	https://www.genecards.org/cgi-bin/carddisp.pl?gene=HSALR1
GSR	Glutathione-Disulfide Reductase	Protein Coding	P00390	62	GC08M030678	9.4342155456543	https://www.genecards.org/cgi-bin/carddisp.pl?gene=GSR
GLB1	Galactosidase Beta 1	Protein Coding	P16278	62	GC03M032963	9.40295600891113	https://www.genecards.org/cgi-bin/carddisp.pl?gene=GLB1
CAT	Catalase	Protein Coding	P04040	64	GC11P034460	9.39357376098633	https://www.genecards.org/cgi-bin/carddisp.pl?gene=CAT
KITLG	KIT Ligand	Protein Coding	P21583	60	GC12M088492	9.38763332366943	https://www.genecards.org/cgi-bin/carddisp.pl?gene=KITLG
ACE	Angiotensin I Converting Enzyme	Protein Coding	P12821	64	GC17P063477	9.34522151947021	https://www.genecards.org/cgi-bin/carddisp.pl?gene=ACE
RPS24	Ribosomal Protein S24	Protein Coding	P62847	55	GC10P078033	9.28107070922852	https://www.genecards.org/cgi-bin/carddisp.pl?gene=RPS24
THPO	Thrombopoietin	Protein Coding	P40225	55	GC03M184371	9.24251461029053	https://www.genecards.org/cgi-bin/carddisp.pl?gene=THPO
RPL5	Ribosomal Protein L5	Protein Coding	P46777	60	GC01P092865	9.2246618270874	https://www.genecards.org/cgi-bin/carddisp.pl?gene=RPL5
IGF1	Insulin Like Growth Factor 1	Protein Coding	P05019	60	GC12M102395	9.16785717010498	https://www.genecards.org/cgi-bin/carddisp.pl?gene=IGF1
BRCA1	BRCA1 DNA Repair Associated	Protein Coding	P38398	63	GC17M043044	9.16288661956787	https://www.genecards.org/cgi-bin/carddisp.pl?gene=BRCA1
CD59	CD59 Molecule (CD59 Blood Group)	Protein Coding	P13987	59	GC11M033742	9.08168411254883	https://www.genecards.org/cgi-bin/carddisp.pl?gene=CD59
IL3	Interleukin 3	Protein Coding	P08700	57	GC05P132060	8.97851657867432	https://www.genecards.org/cgi-bin/carddisp.pl?gene=IL3
RPS10	Ribosomal Protein S10	Protein Coding	P46783	55	GC06M111696	8.94660091400146	https://www.genecards.org/cgi-bin/carddisp.pl?gene=RPS10
ITGA2B	Integrin Subunit Alpha 2b	Protein Coding	P08514	63	GC17M101067	8.94549751281738	https://www.genecards.org/cgi-bin/carddisp.pl?gene=ITGA2B
RPL35A	Ribosomal Protein L35a	Protein Coding	P18077	55	GC03P200912	8.93966388702393	https://www.genecards.org/cgi-bin/carddisp.pl?gene=RPL35A
RPS17	Ribosomal Protein S17	Protein Coding	P08708	55	GC15M082536	8.93966388702393	https://www.genecards.org/cgi-bin/carddisp.pl?gene=RPS17
SLC2A1	Solute Carrier Family 2 Member 1	Protein Coding	P11166	66	GC01M042925	8.9233980178833	https://www.genecards.org/cgi-bin/carddisp.pl?gene=SLC2A1
HIF1A	Hypoxia Inducible Factor 1 Subunit Alpha	Protein Coding	Q16665	62	GC14P061695	8.90395164489746	https://www.genecards.org/cgi-bin/carddisp.pl?gene=HIF1A
RPS26	Ribosomal Protein S26	Protein Coding	P62854	54	GC12P081617	8.86541175842285	https://www.genecards.org/cgi-bin/carddisp.pl?gene=RPS26
HK1	Hexokinase 1	Protein Coding	P19367	63	GC10P069269	8.8449764251709	https://www.genecards.org/cgi-bin/carddisp.pl?gene=HK1
RPL11	Ribosomal Protein L11	Protein Coding	P62913	60	GC01P023691	8.83419990539551	https://www.genecards.org/cgi-bin/carddisp.pl?gene=RPL11
NPPB	Natriuretic Peptide B	Protein Coding	P16860	56	GC01M036051	8.75426769256592	https://www.genecards.org/cgi-bin/carddisp.pl?gene=NPPB
FCP1	F-Cell Production 1	Genetic Locus		4	GC0XU990053	8.75036239624023	https://www.genecards.org/cgi-bin/carddisp.pl?gene=FCP1
CYB5A	Cytochrome B5 Type A	Protein Coding	P00167	56	GC18M074250	8.74928760528564	https://www.genecards.org/cgi-bin/carddisp.pl?gene=CYB5A
UGT1A1	UDP Glucuronosyltransferase Family 1 Member A1	Protein Coding	P22309	63	GC02P233760	8.7479829788208	https://www.genecards.org/cgi-bin/carddisp.pl?gene=UGT1A1
F3	Coagulation Factor III, Tissue Factor	Protein Coding	P13726	58	GC01M095087	8.73674583435059	https://www.genecards.org/cgi-bin/carddisp.pl?gene=F3
TSR2	TSR2 Ribosome Maturation Factor	Protein Coding	Q969E8	47	GC0XP061867	8.7367000579834	https://www.genecards.org/cgi-bin/carddisp.pl?gene=TSR2
SEC23B	SEC23 Homolog B, COPII Coat Complex Component	Protein Coding	Q15437	53	GC20P018507	8.7323169708252	https://www.genecards.org/cgi-bin/carddisp.pl?gene=SEC23B
RPS28	Ribosomal Protein S28	Protein Coding	P62857	52	GC19P161252	8.70994281768799	https://www.genecards.org/cgi-bin/carddisp.pl?gene=RPS28
FLVCR1	FLVCR Choline And Heme Transporter 1	Protein Coding	Q9Y5Y0	51	GC01P212858	8.67935562133789	https://www.genecards.org/cgi-bin/carddisp.pl?gene=FLVCR1
VHL	Von Hippel-Lindau Tumor Suppressor	Protein Coding	P40337	60	GC03P028787	8.65220260620117	https://www.genecards.org/cgi-bin/carddisp.pl?gene=VHL
ADIPOQ	Adiponectin, C1Q And Collagen Domain Containing	Protein Coding	Q15848	59	GC03P186842	8.62727737426758	https://www.genecards.org/cgi-bin/carddisp.pl?gene=ADIPOQ
H6PD	Hexose-6-Phosphate Dehydrogenase/Glucose 1-Dehydrogenase	Protein Coding	O95479	56	GC01P009234	8.60929393768311	https://www.genecards.org/cgi-bin/carddisp.pl?gene=H6PD
ABCB7	ATP Binding Cassette Subfamily B Member 7	Protein Coding	O75027	57	GC0XM075053	8.60548877716064	https://www.genecards.org/cgi-bin/carddisp.pl?gene=ABCB7
RHAG	Rh Associated Glycoprotein	Protein Coding	Q02094	55	GC06M049605	8.53823852539063	https://www.genecards.org/cgi-bin/carddisp.pl?gene=RHAG
LOC130068458	ATAC-STARR-Seq Lymphoblastoid Active Region 29779	Functional Element		4	GC0XP077880	8.49702930450439	https://www.genecards.org/cgi-bin/carddisp.pl?gene=LOC130068458
IL10	Interleukin 10	Protein Coding	P22301	59	GC01M206767	8.42576885223389	https://www.genecards.org/cgi-bin/carddisp.pl?gene=IL10
RAD51C	RAD51 Paralog C	Protein Coding	O43502	57	GC17P058692	8.3868989944458	https://www.genecards.org/cgi-bin/carddisp.pl?gene=RAD51C
AMBP	Alpha-1-Microglobulin/Bikunin Precursor	Protein Coding	P02760	57	GC09M114060	8.37260723114014	https://www.genecards.org/cgi-bin/carddisp.pl?gene=AMBP
RPS20	Ribosomal Protein S20	Protein Coding	P60866	56	GC08M056067	8.34585762023926	https://www.genecards.org/cgi-bin/carddisp.pl?gene=RPS20
CDIN1	CDAN1 Interacting Nuclease 1	Protein Coding	Q9Y2V0	47	GC15P201524	8.33481884002686	https://www.genecards.org/cgi-bin/carddisp.pl?gene=CDIN1
NFE2	Nuclear Factor, Erythroid 2	Protein Coding	Q16621	55	GC12M054292	8.32493305206299	https://www.genecards.org/cgi-bin/carddisp.pl?gene=NFE2
RPS27	Ribosomal Protein S27	Protein Coding	P42677	55	GC01P179953	8.27017211914063	https://www.genecards.org/cgi-bin/carddisp.pl?gene=RPS27
SERPINC1	Serpin Family C Member 1	Protein Coding	P01008	62	GC01M175210	8.25852680206299	https://www.genecards.org/cgi-bin/carddisp.pl?gene=SERPINC1
ITGAM	Integrin Subunit Alpha M	Protein Coding	P11215	62	GC16P128976	8.22287273406982	https://www.genecards.org/cgi-bin/carddisp.pl?gene=ITGAM
RPL15	Ribosomal Protein L15	Protein Coding	P61313	57	GC03P023916	8.14820003509521	https://www.genecards.org/cgi-bin/carddisp.pl?gene=RPL15
TFR2	Transferrin Receptor 2	Protein Coding	Q9UP52	58	GC07M100620	8.11347198486328	https://www.genecards.org/cgi-bin/carddisp.pl?gene=TFR2
PKM	Pyruvate Kinase M1/2	Protein Coding	P14618	63	GC15M072199	8.05014896392822	https://www.genecards.org/cgi-bin/carddisp.pl?gene=PKM
CPOX	Coproporphyrinogen Oxidase	Protein Coding	P36551	57	GC03M098576	8.04597949981689	https://www.genecards.org/cgi-bin/carddisp.pl?gene=CPOX
RPL26	Ribosomal Protein L26	Protein Coding	P61254	55	GC17M008377	8.03536891937256	https://www.genecards.org/cgi-bin/carddisp.pl?gene=RPL26
GLRX5	Glutaredoxin 5	Protein Coding	Q86SX6	52	GC14P095533	8.02006816864014	https://www.genecards.org/cgi-bin/carddisp.pl?gene=GLRX5
CUBN	Cubilin	Protein Coding	O60494	58	GC10M016824	8.01203536987305	https://www.genecards.org/cgi-bin/carddisp.pl?gene=CUBN
RPL18	Ribosomal Protein L18	Protein Coding	Q07020	55	GC19M048615	8.01106357574463	https://www.genecards.org/cgi-bin/carddisp.pl?gene=RPL18
RPS7	Ribosomal Protein S7	Protein Coding	P62081	54	GC02P003575	7.97524261474609	https://www.genecards.org/cgi-bin/carddisp.pl?gene=RPS7
GCK	Glucokinase	Protein Coding	P35557	62	GC07M045798	7.95372152328491	https://www.genecards.org/cgi-bin/carddisp.pl?gene=GCK
LOC130063673	ATAC-STARR-Seq Lymphoblastoid Silent Region 10180	Functional Element		5	GC19P167955	7.95308780670166	https://www.genecards.org/cgi-bin/carddisp.pl?gene=LOC130063673
RPS29	Ribosomal Protein S29	Protein Coding	P62273	53	GC14M049570	7.93831729888916	https://www.genecards.org/cgi-bin/carddisp.pl?gene=RPS29
ADAMTS13	ADAM Metallopeptidase With Thrombospondin Type 1 Motif 13	Protein Coding	Q76LX8	60	GC09P133414	7.92463445663452	https://www.genecards.org/cgi-bin/carddisp.pl?gene=ADAMTS13
CD40LG	CD40 Ligand	Protein Coding	P29965	62	GC0XP136649	7.9176025390625	https://www.genecards.org/cgi-bin/carddisp.pl?gene=CD40LG
RPL31	Ribosomal Protein L31	Protein Coding	P62899	53	GC02P101005	7.87622261047363	https://www.genecards.org/cgi-bin/carddisp.pl?gene=RPL31
ANGPT1	Angiopoietin 1	Protein Coding	Q15389	60	GC08M107246	7.85608720779419	https://www.genecards.org/cgi-bin/carddisp.pl?gene=ANGPT1
APOE	Apolipoprotein E	Protein Coding	P02649	62	GC19P162261	7.82288074493408	https://www.genecards.org/cgi-bin/carddisp.pl?gene=APOE
SH2B3	SH2B Adaptor Protein 3	Protein Coding	Q9UQQ2	59	GC12P111405	7.82123994827271	https://www.genecards.org/cgi-bin/carddisp.pl?gene=SH2B3
NOS2	Nitric Oxide Synthase 2	Protein Coding	P35228	61	GC17M027756	7.79455184936523	https://www.genecards.org/cgi-bin/carddisp.pl?gene=NOS2
APOL1	Apolipoprotein L1	Protein Coding	O14791	56	GC22P036253	7.78547286987305	https://www.genecards.org/cgi-bin/carddisp.pl?gene=APOL1
IREB2	Iron Responsive Element Binding Protein 2	Protein Coding	P48200	57	GC15P078437	7.74528884887695	https://www.genecards.org/cgi-bin/carddisp.pl?gene=IREB2
CFH	Complement Factor H	Protein Coding	P08603	59	GC01P196621	7.73993396759033	https://www.genecards.org/cgi-bin/carddisp.pl?gene=CFH
SBDS	SBDS Ribosome Maturation Factor	Protein Coding	Q9Y3A5	55	GC07M066987	7.72581386566162	https://www.genecards.org/cgi-bin/carddisp.pl?gene=SBDS
SERPINE1	Serpin Family E Member 1	Protein Coding	P05121	63	GC07P101127	7.70217227935791	https://www.genecards.org/cgi-bin/carddisp.pl?gene=SERPINE1
UROS	Uroporphyrinogen III Synthase	Protein Coding	P10746	53	GC10M125784	7.6850733757019	https://www.genecards.org/cgi-bin/carddisp.pl?gene=UROS
SLC40A1	Solute Carrier Family 40 Member 1	Protein Coding	Q9NP59	61	GC02M189560	7.64898204803467	https://www.genecards.org/cgi-bin/carddisp.pl?gene=SLC40A1
VEGFA	Vascular Endothelial Growth Factor A	Protein Coding	P15692	61	GC06P043770	7.63660049438477	https://www.genecards.org/cgi-bin/carddisp.pl?gene=VEGFA
ABCB10	ATP Binding Cassette Subfamily B Member 10	Protein Coding	Q9NRK6	54	GC01M229516	7.6104040145874	https://www.genecards.org/cgi-bin/carddisp.pl?gene=ABCB10
SOX6	SRY-Box Transcription Factor 6	Protein Coding	P35712	56	GC11M015967	7.60601615905762	https://www.genecards.org/cgi-bin/carddisp.pl?gene=SOX6
SLC17A5	Solute Carrier Family 17 Member 5	Protein Coding	Q9NRA2	57	GC06M073593	7.58886861801147	https://www.genecards.org/cgi-bin/carddisp.pl?gene=SLC17A5
CYGB	Cytoglobin	Protein Coding	Q8WWM9	51	GC17M076527	7.5798077583313	https://www.genecards.org/cgi-bin/carddisp.pl?gene=CYGB
IFNG	Interferon Gamma	Protein Coding	P01579	63	GC12M068154	7.56233072280884	https://www.genecards.org/cgi-bin/carddisp.pl?gene=IFNG
AGT	Angiotensinogen	Protein Coding	P01019	62	GC01M230690	7.52670621871948	https://www.genecards.org/cgi-bin/carddisp.pl?gene=AGT
EDN1	Endothelin 1	Protein Coding	P05305	61	GC06P014983	7.50790691375732	https://www.genecards.org/cgi-bin/carddisp.pl?gene=EDN1
UROD	Uroporphyrinogen Decarboxylase	Protein Coding	P06132	57	GC01P085727	7.49222803115845	https://www.genecards.org/cgi-bin/carddisp.pl?gene=UROD
ICAM1	Intercellular Adhesion Molecule 1	Protein Coding	P05362	62	GC19P161362	7.46740007400513	https://www.genecards.org/cgi-bin/carddisp.pl?gene=ICAM1
STEAP3	STEAP3 Metalloreductase	Protein Coding	Q658P3	57	GC02P157366	7.44104242324829	https://www.genecards.org/cgi-bin/carddisp.pl?gene=STEAP3
RPL35	Ribosomal Protein L35	Protein Coding	P42766	56	GC09M124857	7.43627309799194	https://www.genecards.org/cgi-bin/carddisp.pl?gene=RPL35
IL1B	Interleukin 1 Beta	Protein Coding	P01584	60	GC02M112829	7.42341423034668	https://www.genecards.org/cgi-bin/carddisp.pl?gene=IL1B
NOS3	Nitric Oxide Synthase 3	Protein Coding	P29474	62	GC07P168341	7.40508079528809	https://www.genecards.org/cgi-bin/carddisp.pl?gene=NOS3
GAPDH	Glyceraldehyde-3-Phosphate Dehydrogenase	Protein Coding	P04406	64	GC12P080272	7.39422798156738	https://www.genecards.org/cgi-bin/carddisp.pl?gene=GAPDH
GBA1	Glucosylceramidase Beta 1	Protein Coding	P04062	62	GC01M168646	7.36199760437012	https://www.genecards.org/cgi-bin/carddisp.pl?gene=GBA1
ADA2	Adenosine Deaminase 2	Protein Coding	Q9NZK5	53	GC22M087802	7.35371541976929	https://www.genecards.org/cgi-bin/carddisp.pl?gene=ADA2
KL	Klotho	Protein Coding	Q9UEF7	60	GC13P033016	7.32872152328491	https://www.genecards.org/cgi-bin/carddisp.pl?gene=KL
MPL	MPL Proto-Oncogene, Thrombopoietin Receptor	Protein Coding	P40238	60	GC01P043337	7.28844928741455	https://www.genecards.org/cgi-bin/carddisp.pl?gene=MPL
TRNT1	TRNA Nucleotidyl Transferase 1	Protein Coding	Q96Q11	54	GC03P003126	7.27962684631348	https://www.genecards.org/cgi-bin/carddisp.pl?gene=TRNT1
ERCC2	ERCC Excision Repair 2, TFIIH Core Complex Helicase Subunit	Protein Coding	P18074	60	GC19M045349	7.27708148956299	https://www.genecards.org/cgi-bin/carddisp.pl?gene=ERCC2
ARG1	Arginase 1	Protein Coding	P05089	62	GC06P191911	7.25823211669922	https://www.genecards.org/cgi-bin/carddisp.pl?gene=ARG1
RPS15A	Ribosomal Protein S15a	Protein Coding	P62244	53	GC16M018781	7.23472356796265	https://www.genecards.org/cgi-bin/carddisp.pl?gene=RPS15A
SLC25A38	Solute Carrier Family 25 Member 38	Protein Coding	Q96DW6	49	GC03P042544	7.21751403808594	https://www.genecards.org/cgi-bin/carddisp.pl?gene=SLC25A38
CFTR	CF Transmembrane Conductance Regulator	Protein Coding	P13569	66	GC07P117287	7.17360591888428	https://www.genecards.org/cgi-bin/carddisp.pl?gene=CFTR
SLC19A2	Solute Carrier Family 19 Member 2	Protein Coding	O60779	57	GC01M169463	7.1653356552124	https://www.genecards.org/cgi-bin/carddisp.pl?gene=SLC19A2
FANCA	FA Complementation Group A	Protein Coding	O15360	62	GC16M090325	7.16092157363892	https://www.genecards.org/cgi-bin/carddisp.pl?gene=FANCA
EIF2AK1	Eukaryotic Translation Initiation Factor 2 Alpha Kinase 1	Protein Coding	Q9BQI3	56	GC07M006022	7.14461803436279	https://www.genecards.org/cgi-bin/carddisp.pl?gene=EIF2AK1
SELP	Selectin P	Protein Coding	P16109	59	GC01M169558	7.14131498336792	https://www.genecards.org/cgi-bin/carddisp.pl?gene=SELP
TET2	Tet Methylcytosine Dioxygenase 2	Protein Coding	Q6N021	58	GC04P105145	7.12290859222412	https://www.genecards.org/cgi-bin/carddisp.pl?gene=TET2
HBA-LCR	Alpha-Globin Locus Control Region	Functional Element		10	GC16P131204	7.11318778991699	https://www.genecards.org/cgi-bin/carddisp.pl?gene=HBA-LCR
VWF	Von Willebrand Factor	Protein Coding	P04275	60	GC12M036869	7.10860729217529	https://www.genecards.org/cgi-bin/carddisp.pl?gene=VWF
KIF23	Kinesin Family Member 23	Protein Coding	Q02241	56	GC15P069414	7.10457611083984	https://www.genecards.org/cgi-bin/carddisp.pl?gene=KIF23
MALAT1	Metastasis Associated Lung Adenocarcinoma Transcript 1	RNA Gene		33	GC11P115065	7.08385610580444	https://www.genecards.org/cgi-bin/carddisp.pl?gene=MALAT1
CD46	CD46 Molecule	Protein Coding	P15529	60	GC01P207752	7.03345108032227	https://www.genecards.org/cgi-bin/carddisp.pl?gene=CD46
VCAM1	Vascular Cell Adhesion Molecule 1	Protein Coding	P19320	59	GC01P100719	7.03238391876221	https://www.genecards.org/cgi-bin/carddisp.pl?gene=VCAM1
LOC130058090	ATAC-STARR-Seq Lymphoblastoid Active Region 10202	Functional Element		7	GC16P133858	6.97901296615601	https://www.genecards.org/cgi-bin/carddisp.pl?gene=LOC130058090
LOC130058091	ATAC-STARR-Seq Lymphoblastoid Silent Region 6903	Functional Element		7	GC16P133859	6.97901296615601	https://www.genecards.org/cgi-bin/carddisp.pl?gene=LOC130058091
CSF2	Colony Stimulating Factor 2	Protein Coding	P04141	59	GC05P132073	6.97728395462036	https://www.genecards.org/cgi-bin/carddisp.pl?gene=CSF2
XDH	Xanthine Dehydrogenase	Protein Coding	P47989	60	GC02M031334	6.97260713577271	https://www.genecards.org/cgi-bin/carddisp.pl?gene=XDH
CSF3	Colony Stimulating Factor 3	Protein Coding	P09919	55	GC17P040015	6.94616889953613	https://www.genecards.org/cgi-bin/carddisp.pl?gene=CSF3
ARID1A	AT-Rich Interaction Domain 1A	Protein Coding	O14497	57	GC01P026693	6.94238519668579	https://www.genecards.org/cgi-bin/carddisp.pl?gene=ARID1A
DNAJC21	DnaJ Heat Shock Protein Family (Hsp40) Member C21	Protein Coding	Q5F1R6	46	GC05P034929	6.91915607452393	https://www.genecards.org/cgi-bin/carddisp.pl?gene=DNAJC21
CCL2	C-C Motif Chemokine Ligand 2	Protein Coding	P13500	62	GC17P034255	6.91663122177124	https://www.genecards.org/cgi-bin/carddisp.pl?gene=CCL2
RPL27	Ribosomal Protein L27	Protein Coding	P61353	54	GC17P042998	6.90286827087402	https://www.genecards.org/cgi-bin/carddisp.pl?gene=RPL27
SLC46A1	Solute Carrier Family 46 Member 1	Protein Coding	Q96NT5	55	GC17M100468	6.89382839202881	https://www.genecards.org/cgi-bin/carddisp.pl?gene=SLC46A1
HRAS	HRas Proto-Oncogene, GTPase	Protein Coding	P01112	65	GC11M015781	6.89375400543213	https://www.genecards.org/cgi-bin/carddisp.pl?gene=HRAS
HDAC9	Histone Deacetylase 9	Protein Coding	Q9UKV0	63	GC07P018086	6.87504196166992	https://www.genecards.org/cgi-bin/carddisp.pl?gene=HDAC9
NSD1	Nuclear Receptor Binding SET Domain Protein 1	Protein Coding	Q96L73	56	GC05P191243	6.87348031997681	https://www.genecards.org/cgi-bin/carddisp.pl?gene=NSD1
ABCB6	ATP Binding Cassette Subfamily B Member 6 (LAN Blood Group)	Protein Coding	Q9NP58	57	GC02M219209	6.8571662902832	https://www.genecards.org/cgi-bin/carddisp.pl?gene=ABCB6
MYC	MYC Proto-Oncogene, BHLH Transcription Factor	Protein Coding	P01106	65	GC08P127735	6.85711431503296	https://www.genecards.org/cgi-bin/carddisp.pl?gene=MYC
GP1BA	Glycoprotein Ib Platelet Subunit Alpha	Protein Coding	P07359	59	GC17P004932	6.82320594787598	https://www.genecards.org/cgi-bin/carddisp.pl?gene=GP1BA
MIPEP	Mitochondrial Intermediate Peptidase	Protein Coding	Q99797	53	GC13M023730	6.81919479370117	https://www.genecards.org/cgi-bin/carddisp.pl?gene=MIPEP
CXCL8	C-X-C Motif Chemokine Ligand 8	Protein Coding	P10145	56	GC04P073740	6.80397176742554	https://www.genecards.org/cgi-bin/carddisp.pl?gene=CXCL8
ERCC4	ERCC Excision Repair 4, Endonuclease Catalytic Subunit	Protein Coding	Q92889	59	GC16P013920	6.79227066040039	https://www.genecards.org/cgi-bin/carddisp.pl?gene=ERCC4
LEP	Leptin	Protein Coding	P41159	59	GC07P128241	6.77837181091309	https://www.genecards.org/cgi-bin/carddisp.pl?gene=LEP
CXCR4	C-X-C Motif Chemokine Receptor 4	Protein Coding	P61073	65	GC02M136114	6.75116682052612	https://www.genecards.org/cgi-bin/carddisp.pl?gene=CXCR4
ADA	Adenosine Deaminase	Protein Coding	P00813	64	GC20M044620	6.74723386764526	https://www.genecards.org/cgi-bin/carddisp.pl?gene=ADA
SRP54	Signal Recognition Particle 54	Protein Coding	P61011	54	GC14P034981	6.73313426971436	https://www.genecards.org/cgi-bin/carddisp.pl?gene=SRP54
ERCC3	ERCC Excision Repair 3, TFIIH Core Complex Helicase Subunit	Protein Coding	P19447	60	GC02M127257	6.71423816680908	https://www.genecards.org/cgi-bin/carddisp.pl?gene=ERCC3
EPHB4	EPH Receptor B4	Protein Coding	P54760	66	GC07M107079	6.7104868888855	https://www.genecards.org/cgi-bin/carddisp.pl?gene=EPHB4
PIGA	Phosphatidylinositol Glycan Anchor Biosynthesis Class A	Protein Coding	P37287	56	GC0XM015319	6.69568014144897	https://www.genecards.org/cgi-bin/carddisp.pl?gene=PIGA
FLT4	Fms Related Receptor Tyrosine Kinase 4	Protein Coding	P35916	65	GC05M183702	6.67666530609131	https://www.genecards.org/cgi-bin/carddisp.pl?gene=FLT4
TINF2	TERF1 Interacting Nuclear Factor 2	Protein Coding	Q9BSI4	53	GC14M029289	6.61942005157471	https://www.genecards.org/cgi-bin/carddisp.pl?gene=TINF2
PPBP	Pro-Platelet Basic Protein	Protein Coding	P02775	56	GC04M073986	6.58290815353394	https://www.genecards.org/cgi-bin/carddisp.pl?gene=PPBP
CST3	Cystatin C	Protein Coding	P01034	56	GC20M024240	6.57312822341919	https://www.genecards.org/cgi-bin/carddisp.pl?gene=CST3
MDM4	MDM4 Regulator Of P53	Protein Coding	O15151	59	GC01P204516	6.56710290908813	https://www.genecards.org/cgi-bin/carddisp.pl?gene=MDM4
KCNJ11	Potassium Inwardly Rectifying Channel Subfamily J Member 11	Protein Coding	Q14654	59	GC11M018195	6.55947875976563	https://www.genecards.org/cgi-bin/carddisp.pl?gene=KCNJ11
GYPC	Glycophorin C (Gerbich Blood Group)	Protein Coding	P04921	55	GC02P157473	6.54616689682007	https://www.genecards.org/cgi-bin/carddisp.pl?gene=GYPC
KLF4	KLF Transcription Factor 4	Protein Coding	O43474	60	GC09M107484	6.54515504837036	https://www.genecards.org/cgi-bin/carddisp.pl?gene=KLF4
PUS1	Pseudouridine Synthase 1	Protein Coding	Q9Y606	55	GC12P131929	6.51841878890991	https://www.genecards.org/cgi-bin/carddisp.pl?gene=PUS1
TAL1	TAL BHLH Transcription Factor 1, Erythroid Differentiation Factor	Protein Coding	P17542	57	GC01M047216	6.51736354827881	https://www.genecards.org/cgi-bin/carddisp.pl?gene=TAL1
PDGFRA	Platelet Derived Growth Factor Receptor Alpha	Protein Coding	P16234	66	GC04P054229	6.4918007850647	https://www.genecards.org/cgi-bin/carddisp.pl?gene=PDGFRA
HJV	Hemojuvelin BMP Co-Receptor	Protein Coding	Q6ZVN8	56	GC01M168143	6.47890186309814	https://www.genecards.org/cgi-bin/carddisp.pl?gene=HJV
REN	Renin	Protein Coding	P00797	61	GC01M204154	6.47463226318359	https://www.genecards.org/cgi-bin/carddisp.pl?gene=REN
CDKN2B-AS1	CDKN2B And CDKN2A Antisense Cis And Trans Regulatory RNA 1	RNA Gene		31	GC09P021994	6.46319055557251	https://www.genecards.org/cgi-bin/carddisp.pl?gene=CDKN2B-AS1
DNASE1	Deoxyribonuclease 1	Protein Coding	P24855	57	GC16P003611	6.45003175735474	https://www.genecards.org/cgi-bin/carddisp.pl?gene=DNASE1
FANCD2	FA Complementation Group D2	Protein Coding	Q9BXW9	59	GC03P010026	6.43171501159668	https://www.genecards.org/cgi-bin/carddisp.pl?gene=FANCD2
CD4	CD4 Molecule	Protein Coding	P01730	63	GC12P006786	6.42236089706421	https://www.genecards.org/cgi-bin/carddisp.pl?gene=CD4
GYPE	Glycophorin E (MNS Blood Group)	Protein Coding	P15421	42	GC04M143870	6.38783740997314	https://www.genecards.org/cgi-bin/carddisp.pl?gene=GYPE
NPRL3	NPR3 Like, GATOR1 Complex Subunit	Protein Coding	Q12980	49	GC16M000084	6.38473129272461	https://www.genecards.org/cgi-bin/carddisp.pl?gene=NPRL3
TERC	Telomerase RNA Component	RNA Gene		36	GC03M169765	6.33684206008911	https://www.genecards.org/cgi-bin/carddisp.pl?gene=TERC
AMN	Amnion Associated Transmembrane Protein	Protein Coding	Q9BXJ7	52	GC14P102922	6.33377885818481	https://www.genecards.org/cgi-bin/carddisp.pl?gene=AMN
BMP6	Bone Morphogenetic Protein 6	Protein Coding	P22004	57	GC06P007726	6.30905151367188	https://www.genecards.org/cgi-bin/carddisp.pl?gene=BMP6
OR51B5	Olfactory Receptor Family 51 Subfamily B Member 5	Protein Coding	Q9H339	42	GC11M015989	6.30196619033813	https://www.genecards.org/cgi-bin/carddisp.pl?gene=OR51B5
UGT1A8	UDP Glucuronosyltransferase Family 1 Member A8	Protein Coding	Q9HAW9	52	GC02P235489	6.26798868179321	https://www.genecards.org/cgi-bin/carddisp.pl?gene=UGT1A8
TPI1	Triosephosphate Isomerase 1	Protein Coding	P60174	59	GC12P006867	6.24972629547119	https://www.genecards.org/cgi-bin/carddisp.pl?gene=TPI1
PF4	Platelet Factor 4	Protein Coding	P02776	53	GC04M073980	6.24885749816895	https://www.genecards.org/cgi-bin/carddisp.pl?gene=PF4
NAGLU	N-Acetyl-Alpha-Glucosaminidase	Protein Coding	P54802	57	GC17P165237	6.23539304733276	https://www.genecards.org/cgi-bin/carddisp.pl?gene=NAGLU
BRIP1	BRCA1 Interacting DNA Helicase 1	Protein Coding	Q9BX63	61	GC17M061679	6.23282527923584	https://www.genecards.org/cgi-bin/carddisp.pl?gene=BRIP1
UGT1A4	UDP Glucuronosyltransferase Family 1 Member A4	Protein Coding	P22310	56	GC02P233718	6.20054197311401	https://www.genecards.org/cgi-bin/carddisp.pl?gene=UGT1A4
UGT1A6	UDP Glucuronosyltransferase Family 1 Member A6	Protein Coding	P19224	56	GC02P233691	6.20054197311401	https://www.genecards.org/cgi-bin/carddisp.pl?gene=UGT1A6
UGT1A10	UDP Glucuronosyltransferase Family 1 Member A10	Protein Coding	Q9HAW8	55	GC02P233636	6.20054197311401	https://www.genecards.org/cgi-bin/carddisp.pl?gene=UGT1A10
UGT1A7	UDP Glucuronosyltransferase Family 1 Member A7	Protein Coding	Q9HAW7	53	GC02P233681	6.20054197311401	https://www.genecards.org/cgi-bin/carddisp.pl?gene=UGT1A7
RPL9	Ribosomal Protein L9	Protein Coding	P32969	52	GC04M039452	6.19980621337891	https://www.genecards.org/cgi-bin/carddisp.pl?gene=RPL9
FANCG	FA Complementation Group G	Protein Coding	O15287	56	GC09M035073	6.19220733642578	https://www.genecards.org/cgi-bin/carddisp.pl?gene=FANCG
CD34	CD34 Molecule	Protein Coding	P28906	58	GC01M207880	6.18698024749756	https://www.genecards.org/cgi-bin/carddisp.pl?gene=CD34
IL1A	Interleukin 1 Alpha	Protein Coding	P01583	58	GC02M112773	6.18037271499634	https://www.genecards.org/cgi-bin/carddisp.pl?gene=IL1A
EHBP1L1	EH Domain Binding Protein 1 Like 1	Protein Coding	Q8N3D4	46	GC11P115071	6.15959548950195	https://www.genecards.org/cgi-bin/carddisp.pl?gene=EHBP1L1
C3	Complement C3	Protein Coding	P01024	62	GC19M006677	6.14701747894287	https://www.genecards.org/cgi-bin/carddisp.pl?gene=C3
HEATR3	HEAT Repeat Containing 3	Protein Coding	Q7Z4Q2	42	GC16P050065	6.11139965057373	https://www.genecards.org/cgi-bin/carddisp.pl?gene=HEATR3
APOA1	Apolipoprotein A1	Protein Coding	P02647	63	GC11M116835	6.08819961547852	https://www.genecards.org/cgi-bin/carddisp.pl?gene=APOA1
WFS1	Wolframin ER Transmembrane Glycoprotein	Protein Coding	O76024	58	GC04P006269	6.08657646179199	https://www.genecards.org/cgi-bin/carddisp.pl?gene=WFS1
MMACHC	Metabolism Of Cobalamin Associated C	Protein Coding	Q9Y4U1	55	GC01P045500	6.08333015441895	https://www.genecards.org/cgi-bin/carddisp.pl?gene=MMACHC
CFB	Complement Factor B	Protein Coding	P00751	59	GC06P031945	6.06388902664185	https://www.genecards.org/cgi-bin/carddisp.pl?gene=CFB
PGK1	Phosphoglycerate Kinase 1	Protein Coding	P00558	62	GC0XP078278	6.04857635498047	https://www.genecards.org/cgi-bin/carddisp.pl?gene=PGK1
DLX4	Distal-Less Homeobox 4	Protein Coding	Q92988	51	GC17P049968	6.03274154663086	https://www.genecards.org/cgi-bin/carddisp.pl?gene=DLX4
TLR4	Toll Like Receptor 4	Protein Coding	O00206	63	GC09P117704	6.02650833129883	https://www.genecards.org/cgi-bin/carddisp.pl?gene=TLR4
ZNF410	Zinc Finger Protein 410	Protein Coding	Q86VK4	41	GC14P073886	6.02406024932861	https://www.genecards.org/cgi-bin/carddisp.pl?gene=ZNF410
HMOX2	Heme Oxygenase 2	Protein Coding	P30519	58	GC16P004474	6.02295923233032	https://www.genecards.org/cgi-bin/carddisp.pl?gene=HMOX2
GUSB	Glucuronidase Beta	Protein Coding	P08236	62	GC07M065960	6.01332426071167	https://www.genecards.org/cgi-bin/carddisp.pl?gene=GUSB
LDB1	LIM Domain Binding 1	Protein Coding	Q86U70	51	GC10M102102	6.00497	https://www.genecards.org/cgi-bin/carddisp.pl?gene=LDB1
LPIN2	Lipin 2	Protein Coding	Q92539	52	GC18M004072	5.99246406555176	https://www.genecards.org/cgi-bin/carddisp.pl?gene=LPIN2
CTSA	Cathepsin A	Protein Coding	P10619	60	GC20P045890	5.98633098602295	https://www.genecards.org/cgi-bin/carddisp.pl?gene=CTSA
C1orf105	Chromosome 1 Open Reading Frame 105	Protein Coding	O95561	40	GC01P180715	5.98633098602295	https://www.genecards.org/cgi-bin/carddisp.pl?gene=C1orf105
ABCC8	ATP Binding Cassette Subfamily C Member 8	Protein Coding	Q09428	59	GC11M017392	5.97073888778687	https://www.genecards.org/cgi-bin/carddisp.pl?gene=ABCC8
OR51B6	Olfactory Receptor Family 51 Subfamily B Member 6	Protein Coding	Q9H340	41	GC11P005351	5.97011089324951	https://www.genecards.org/cgi-bin/carddisp.pl?gene=OR51B6
IL2	Interleukin 2	Protein Coding	P60568	59	GC04M122451	5.95898818969727	https://www.genecards.org/cgi-bin/carddisp.pl?gene=IL2
WRAP53	WD Repeat Containing Antisense To TP53	Protein Coding	Q9BUR4	52	GC17P164153	5.93918561935425	https://www.genecards.org/cgi-bin/carddisp.pl?gene=WRAP53
YARS2	Tyrosyl-TRNA Synthetase 2	Protein Coding	Q9Y2Z4	56	GC12M037365	5.92538261413574	https://www.genecards.org/cgi-bin/carddisp.pl?gene=YARS2
AK1	Adenylate Kinase 1	Protein Coding	P00568	58	GC09M127866	5.9234037399292	https://www.genecards.org/cgi-bin/carddisp.pl?gene=AK1
LRRC56	Leucine Rich Repeat Containing 56	Protein Coding	Q8IYG6	47	GC11P022604	5.91666030883789	https://www.genecards.org/cgi-bin/carddisp.pl?gene=LRRC56
SELE	Selectin E	Protein Coding	P16581	56	GC01M169722	5.90520286560059	https://www.genecards.org/cgi-bin/carddisp.pl?gene=SELE
ATP2B4	ATPase Plasma Membrane Ca2+ Transporting 4	Protein Coding	P23634	58	GC01P203626	5.90344762802124	https://www.genecards.org/cgi-bin/carddisp.pl?gene=ATP2B4
NGID-105180392	Beta-Globin 3' Hypersensitive Site 1	Functional Element		7	GC11P022906	5.89861106872559	https://www.genecards.org/cgi-bin/carddisp.pl?gene=NGID-105180392
LCAT	Lecithin-Cholesterol Acyltransferase	Protein Coding	P04180	59	GC16M067939	5.88607978820801	https://www.genecards.org/cgi-bin/carddisp.pl?gene=LCAT
RIT1	Ras Like Without CAAX 1	Protein Coding	Q92963	58	GC01M155897	5.87079620361328	https://www.genecards.org/cgi-bin/carddisp.pl?gene=RIT1
ZFPM1	Zinc Finger Protein, FOG Family Member 1	Protein Coding	Q8IX07	49	GC16P088451	5.86676168441772	https://www.genecards.org/cgi-bin/carddisp.pl?gene=ZFPM1
TCN2	Transcobalamin 2	Protein Coding	P20062	55	GC22P097161	5.86310577392578	https://www.genecards.org/cgi-bin/carddisp.pl?gene=TCN2
FANCC	FA Complementation Group C	Protein Coding	Q00597	60	GC09M095099	5.86035251617432	https://www.genecards.org/cgi-bin/carddisp.pl?gene=FANCC
DKC1	Dyskerin Pseudouridine Synthase 1	Protein Coding	O60832	59	GC0XP154762	5.86035251617432	https://www.genecards.org/cgi-bin/carddisp.pl?gene=DKC1
FANCB	FA Complementation Group B	Protein Coding	Q8NB91	52	GC0XM016688	5.86035251617432	https://www.genecards.org/cgi-bin/carddisp.pl?gene=FANCB
NT5C3A	5'-Nucleotidase, Cytosolic IIIA	Protein Coding	Q9H0P0	57	GC07M033014	5.83463096618652	https://www.genecards.org/cgi-bin/carddisp.pl?gene=NT5C3A
CD36	CD36 Molecule (CD36 Blood Group)	Protein Coding	P16671	63	GC07P080369	5.82506275177002	https://www.genecards.org/cgi-bin/carddisp.pl?gene=CD36
CD8A	CD8 Subunit Alpha	Protein Coding	P01732	60	GC02M086784	5.82414770126343	https://www.genecards.org/cgi-bin/carddisp.pl?gene=CD8A
GSTM1	Glutathione S-Transferase Mu 1	Protein Coding	P09488	56	GC01P109687	5.81588840484619	https://www.genecards.org/cgi-bin/carddisp.pl?gene=GSTM1
MTR	5-Methyltetrahydrofolate-Homocysteine Methyltransferase	Protein Coding	Q99707	60	GC01P236795	5.8123574256897	https://www.genecards.org/cgi-bin/carddisp.pl?gene=MTR
SLC12A6	Solute Carrier Family 12 Member 6	Protein Coding	Q9UHW9	59	GC15M034229	5.81205272674561	https://www.genecards.org/cgi-bin/carddisp.pl?gene=SLC12A6
MTHFD1	Methylenetetrahydrofolate Dehydrogenase, Cyclohydrolase And Formyltetrahydrofolate Synthetase 1	Protein Coding	P11586	59	GC14P064388	5.80653047561646	https://www.genecards.org/cgi-bin/carddisp.pl?gene=MTHFD1
NGID-109951028	A-Gamma-Globin 3' Regulatory Region	Functional Element		7	GC11P024678	5.80536079406738	https://www.genecards.org/cgi-bin/carddisp.pl?gene=NGID-109951028
CTC1	CST Telomere Replication Complex Component 1	Protein Coding	Q2NKJ3	48	GC17M100020	5.79137229919434	https://www.genecards.org/cgi-bin/carddisp.pl?gene=CTC1
MIAT	Myocardial Infarction Associated Transcript	RNA Gene		33	GC22P026646	5.7861909866333	https://www.genecards.org/cgi-bin/carddisp.pl?gene=MIAT
GPT2	Glutamic--Pyruvic Transaminase 2	Protein Coding	Q8TD30	58	GC16P129227	5.78334903717041	https://www.genecards.org/cgi-bin/carddisp.pl?gene=GPT2
RPL3	Ribosomal Protein L3	Protein Coding	P39023	55	GC22M088437	5.77154159545898	https://www.genecards.org/cgi-bin/carddisp.pl?gene=RPL3
PTPRC	Protein Tyrosine Phosphatase Receptor Type C	Protein Coding	P08575	65	GC01P198607	5.75806617736816	https://www.genecards.org/cgi-bin/carddisp.pl?gene=PTPRC
NFKB1	Nuclear Factor Kappa B Subunit 1	Protein Coding	P19838	66	GC04P102501	5.74471521377563	https://www.genecards.org/cgi-bin/carddisp.pl?gene=NFKB1
HNF1A	HNF1 Homeobox A	Protein Coding	P20823	59	GC12P120978	5.7153172492981	https://www.genecards.org/cgi-bin/carddisp.pl?gene=HNF1A
FXN	Frataxin	Protein Coding	Q16595	59	GC09P069035	5.69601821899414	https://www.genecards.org/cgi-bin/carddisp.pl?gene=FXN
PLG	Plasminogen	Protein Coding	P00747	62	GC06P160702	5.68291234970093	https://www.genecards.org/cgi-bin/carddisp.pl?gene=PLG
PFKM	Phosphofructokinase, Muscle	Protein Coding	P08237	61	GC12P048105	5.67610788345337	https://www.genecards.org/cgi-bin/carddisp.pl?gene=PFKM
ATM	ATM Serine/Threonine Kinase	Protein Coding	Q13315	66	GC11P108222	5.67271661758423	https://www.genecards.org/cgi-bin/carddisp.pl?gene=ATM
ENTPD1	Ectonucleoside Triphosphate Diphosphohydrolase 1	Protein Coding	P49961	62	GC10P128731	5.67116641998291	https://www.genecards.org/cgi-bin/carddisp.pl?gene=ENTPD1
RPS11	Ribosomal Protein S11	Protein Coding	P62280	52	GC19P049496	5.66906404495239	https://www.genecards.org/cgi-bin/carddisp.pl?gene=RPS11
SLC19A1	Solute Carrier Family 19 Member 1	Protein Coding	P41440	60	GC21M045493	5.6685152053833	https://www.genecards.org/cgi-bin/carddisp.pl?gene=SLC19A1
FIP1L1	Factor Interacting With PAPOLA And CPSF1	Protein Coding	Q6UN15	51	GC04P053933	5.66769695281982	https://www.genecards.org/cgi-bin/carddisp.pl?gene=FIP1L1
ALPL	Alkaline Phosphatase, Biomineralization Associated	Protein Coding	P05186	63	GC01P021508	5.66279125213623	https://www.genecards.org/cgi-bin/carddisp.pl?gene=ALPL
MTRR	5-Methyltetrahydrofolate-Homocysteine Methyltransferase Reductase	Protein Coding	Q9UBK8	56	GC05P007851	5.65357303619385	https://www.genecards.org/cgi-bin/carddisp.pl?gene=MTRR
FANCI	FA Complementation Group I	Protein Coding	Q9NVI1	54	GC15P089243	5.65239906311035	https://www.genecards.org/cgi-bin/carddisp.pl?gene=FANCI
FANCE	FA Complementation Group E	Protein Coding	Q9HB96	53	GC06P190819	5.65239906311035	https://www.genecards.org/cgi-bin/carddisp.pl?gene=FANCE
ELANE	Elastase, Neutrophil Expressed	Protein Coding	P08246	63	GC19P160928	5.65202617645264	https://www.genecards.org/cgi-bin/carddisp.pl?gene=ELANE
ERCC6L2	ERCC Excision Repair 6 Like 2	Protein Coding	Q5T890	49	GC09P095871	5.64555501937866	https://www.genecards.org/cgi-bin/carddisp.pl?gene=ERCC6L2
EFL1	Elongation Factor Like GTPase 1	Protein Coding	Q7Z2Z2	50	GC15M166479	5.64355134963989	https://www.genecards.org/cgi-bin/carddisp.pl?gene=EFL1
RTEL1	Regulator Of Telomere Elongation Helicase 1	Protein Coding	Q9NZ71	54	GC20P069869	5.64058446884155	https://www.genecards.org/cgi-bin/carddisp.pl?gene=RTEL1
PANK2	Pantothenate Kinase 2	Protein Coding	Q9BZ23	57	GC20P011675	5.63186120986938	https://www.genecards.org/cgi-bin/carddisp.pl?gene=PANK2
RUNX1	RUNX Family Transcription Factor 1	Protein Coding	Q01196	62	GC21M034787	5.62083053588867	https://www.genecards.org/cgi-bin/carddisp.pl?gene=RUNX1
FANCL	FA Complementation Group L	Protein Coding	Q9NW38	59	GC02M058127	5.61966896057129	https://www.genecards.org/cgi-bin/carddisp.pl?gene=FANCL
ABCD4	ATP Binding Cassette Subfamily D Member 4	Protein Coding	O14678	54	GC14M074285	5.6166729927063	https://www.genecards.org/cgi-bin/carddisp.pl?gene=ABCD4
DPP4	Dipeptidyl Peptidase 4	Protein Coding	P27487	63	GC02M161992	5.60818910598755	https://www.genecards.org/cgi-bin/carddisp.pl?gene=DPP4
PPARG	Peroxisome Proliferator Activated Receptor Gamma	Protein Coding	P37231	65	GC03P012287	5.58880805969238	https://www.genecards.org/cgi-bin/carddisp.pl?gene=PPARG
DNAJC19	DnaJ Heat Shock Protein Family (Hsp40) Member C19	Protein Coding	Q96DA6	53	GC03M180983	5.58718109130859	https://www.genecards.org/cgi-bin/carddisp.pl?gene=DNAJC19
HSPA9	Heat Shock Protein Family A (Hsp70) Member 9	Protein Coding	P38646	61	GC05M138554	5.57435512542725	https://www.genecards.org/cgi-bin/carddisp.pl?gene=HSPA9
ITPA	Inosine Triphosphatase	Protein Coding	Q9BY32	59	GC20P011657	5.56214904785156	https://www.genecards.org/cgi-bin/carddisp.pl?gene=ITPA
PAGE2B	PAGE Family Member 2B	Protein Coding	Q5JRK9	37	GC0XP061879	5.56145048141479	https://www.genecards.org/cgi-bin/carddisp.pl?gene=PAGE2B
FN1	Fibronectin 1	Protein Coding	P02751	63	GC02M215360	5.56049251556396	https://www.genecards.org/cgi-bin/carddisp.pl?gene=FN1
HMBS	Hydroxymethylbilane Synthase	Protein Coding	P08397	57	GC11P119084	5.5585675239563	https://www.genecards.org/cgi-bin/carddisp.pl?gene=HMBS
NHP2	NHP2 Ribonucleoprotein	Protein Coding	Q9NX24	55	GC05M178149	5.54332113265991	https://www.genecards.org/cgi-bin/carddisp.pl?gene=NHP2
NOP10	NOP10 Ribonucleoprotein	Protein Coding	Q9NPE3	52	GC15M049341	5.54332113265991	https://www.genecards.org/cgi-bin/carddisp.pl?gene=NOP10
GDF15	Growth Differentiation Factor 15	Protein Coding	Q99988	56	GC19P161671	5.52618026733398	https://www.genecards.org/cgi-bin/carddisp.pl?gene=GDF15
XPA	XPA, DNA Damage Recognition And Repair Factor	Protein Coding	P23025	57	GC09M097654	5.50686740875244	https://www.genecards.org/cgi-bin/carddisp.pl?gene=XPA
FGF23	Fibroblast Growth Factor 23	Protein Coding	Q9GZV9	57	GC12M004368	5.50088119506836	https://www.genecards.org/cgi-bin/carddisp.pl?gene=FGF23
SLX4	SLX4 Structure-Specific Endonuclease Subunit	Protein Coding	Q8IY92	49	GC16M003581	5.48221015930176	https://www.genecards.org/cgi-bin/carddisp.pl?gene=SLX4
PGF	Placental Growth Factor	Protein Coding	P49763	56	GC14M074941	5.47693586349487	https://www.genecards.org/cgi-bin/carddisp.pl?gene=PGF
MYSM1	Myb Like, SWIRM And MPN Domains 1	Protein Coding	Q5VVJ2	50	GC01M058760	5.46378469467163	https://www.genecards.org/cgi-bin/carddisp.pl?gene=MYSM1
RPS14	Ribosomal Protein S14	Protein Coding	P62263	55	GC05M150443	5.4579029083252	https://www.genecards.org/cgi-bin/carddisp.pl?gene=RPS14
BGLAP	Bone Gamma-Carboxyglutamate Protein	Protein Coding	P02818	53	GC01P156242	5.4567608833313	https://www.genecards.org/cgi-bin/carddisp.pl?gene=BGLAP
NRAS	NRAS Proto-Oncogene, GTPase	Protein Coding	P01111	63	GC01M114704	5.45137596130371	https://www.genecards.org/cgi-bin/carddisp.pl?gene=NRAS
PLAT	Plasminogen Activator, Tissue Type	Protein Coding	P00750	62	GC08M042174	5.44354009628296	https://www.genecards.org/cgi-bin/carddisp.pl?gene=PLAT
ACTA1	Actin Alpha 1, Skeletal Muscle	Protein Coding	P68133	61	GC01M230800	5.41154050827026	https://www.genecards.org/cgi-bin/carddisp.pl?gene=ACTA1
CHRNA1	Cholinergic Receptor Nicotinic Alpha 1 Subunit	Protein Coding	P02708	59	GC02M174747	5.41154050827026	https://www.genecards.org/cgi-bin/carddisp.pl?gene=CHRNA1
DHCR24	24-Dehydrocholesterol Reductase	Protein Coding	Q15392	57	GC01M054849	5.41154050827026	https://www.genecards.org/cgi-bin/carddisp.pl?gene=DHCR24
FOXC2	Forkhead Box C2	Protein Coding	Q99958	57	GC16P130554	5.41154050827026	https://www.genecards.org/cgi-bin/carddisp.pl?gene=FOXC2
FZD6	Frizzled Class Receptor 6	Protein Coding	O60353	57	GC08P103298	5.41154050827026	https://www.genecards.org/cgi-bin/carddisp.pl?gene=FZD6
DNAH9	Dynein Axonemal Heavy Chain 9	Protein Coding	Q9NYC9	49	GC17P011598	5.41154050827026	https://www.genecards.org/cgi-bin/carddisp.pl?gene=DNAH9
KIF19	Kinesin Family Member 19	Protein Coding	Q2TAC6	45	GC17P074326	5.41154050827026	https://www.genecards.org/cgi-bin/carddisp.pl?gene=KIF19
LOC126862505	BRD4-Independent Group 4 Enhancer GRCh37_chr17:11572478-11573677	Functional Element		4	GC17P167389	5.41154050827026	https://www.genecards.org/cgi-bin/carddisp.pl?gene=LOC126862505
IL4	Interleukin 4	Protein Coding	P05112	59	GC05P132673	5.4064416885376	https://www.genecards.org/cgi-bin/carddisp.pl?gene=IL4
RPL17	Ribosomal Protein L17	Protein Coding	P18621	53	GC18M049488	5.40182399749756	https://www.genecards.org/cgi-bin/carddisp.pl?gene=RPL17
ACO1	Aconitase 1	Protein Coding	P21399	56	GC09P032374	5.36817073822021	https://www.genecards.org/cgi-bin/carddisp.pl?gene=ACO1
MIR486-1	MicroRNA 486-1	RNA Gene		28	GC08M041660	5.33693265914917	https://www.genecards.org/cgi-bin/carddisp.pl?gene=MIR486-1
CCR5	C-C Motif Chemokine Receptor 5	Protein Coding	P51681	59	GC03P066709	5.3226523399353	https://www.genecards.org/cgi-bin/carddisp.pl?gene=CCR5
SERPINA1	Serpin Family A Member 1	Protein Coding	P01009	62	GC14M094376	5.31388664245605	https://www.genecards.org/cgi-bin/carddisp.pl?gene=SERPINA1
XK	X-Linked Kx Blood Group Antigen, Kell And VPS13A Binding Protein	Protein Coding	P51811	52	GC0XP037685	5.31335258483887	https://www.genecards.org/cgi-bin/carddisp.pl?gene=XK
ADD2	Adducin 2	Protein Coding	P35612	53	GC02M070626	5.30932283401489	https://www.genecards.org/cgi-bin/carddisp.pl?gene=ADD2
ANXA5	Annexin A5	Protein Coding	P08758	59	GC04M121667	5.30141401290894	https://www.genecards.org/cgi-bin/carddisp.pl?gene=ANXA5
PRF1	Perforin 1	Protein Coding	P14222	60	GC10M070597	5.30049228668213	https://www.genecards.org/cgi-bin/carddisp.pl?gene=PRF1
UMPS	Uridine Monophosphate Synthetase	Protein Coding	P11172	58	GC03P124730	5.29413652420044	https://www.genecards.org/cgi-bin/carddisp.pl?gene=UMPS
BSCL2	BSCL2 Lipid Droplet Biogenesis Associated, Seipin	Protein Coding	Q96G97	55	GC11M142868	5.29407405853271	https://www.genecards.org/cgi-bin/carddisp.pl?gene=BSCL2
COQ2	Coenzyme Q2, Polyprenyltransferase	Protein Coding	Q96H96	53	GC04M083261	5.28848934173584	https://www.genecards.org/cgi-bin/carddisp.pl?gene=COQ2
CD19	CD19 Molecule	Protein Coding	P15391	63	GC16P128796	5.2851448059082	https://www.genecards.org/cgi-bin/carddisp.pl?gene=CD19
MMAB	Metabolism Of Cobalamin Associated B	Protein Coding	Q96EY8	56	GC12M109553	5.28481769561768	https://www.genecards.org/cgi-bin/carddisp.pl?gene=MMAB
PARN	Poly(A)-Specific Ribonuclease	Protein Coding	O95453	56	GC16M014435	5.28481769561768	https://www.genecards.org/cgi-bin/carddisp.pl?gene=PARN
MMAA	Metabolism Of Cobalamin Associated A	Protein Coding	Q8IVH4	51	GC04P145663	5.28481769561768	https://www.genecards.org/cgi-bin/carddisp.pl?gene=MMAA
CYCS	Cytochrome C, Somatic	Protein Coding	P99999	60	GC07M025118	5.28002214431763	https://www.genecards.org/cgi-bin/carddisp.pl?gene=CYCS
ACD	ACD Shelterin Complex Subunit And Telomerase Recruitment Factor	Protein Coding	Q96AP0	55	GC16M075353	5.27523136138916	https://www.genecards.org/cgi-bin/carddisp.pl?gene=ACD
BRCA2	BRCA2 DNA Repair Associated	Protein Coding	P51587	60	GC13P032315	5.27407693862915	https://www.genecards.org/cgi-bin/carddisp.pl?gene=BRCA2
F5	Coagulation Factor V	Protein Coding	P12259	59	GC01M169511	5.27050018310547	https://www.genecards.org/cgi-bin/carddisp.pl?gene=F5
GTF2E2	General Transcription Factor IIE Subunit 2	Protein Coding	P29084	53	GC08M030578	5.24921798706055	https://www.genecards.org/cgi-bin/carddisp.pl?gene=GTF2E2
SCARB2	Scavenger Receptor Class B Member 2	Protein Coding	Q14108	57	GC04M076158	5.2176775932312	https://www.genecards.org/cgi-bin/carddisp.pl?gene=SCARB2
SCARB1	Scavenger Receptor Class B Member 1	Protein Coding	Q8WTV0	60	GC12M124776	5.20880556106567	https://www.genecards.org/cgi-bin/carddisp.pl?gene=SCARB1
NBN	Nibrin	Protein Coding	O60934	61	GC08M089933	5.20675230026245	https://www.genecards.org/cgi-bin/carddisp.pl?gene=NBN
HLA-A	Major Histocompatibility Complex, Class I, A	Protein Coding	P04439	59	GC06P190669	5.20430946350098	https://www.genecards.org/cgi-bin/carddisp.pl?gene=HLA-A
PRDX2	Peroxiredoxin 2	Protein Coding	P32119	59	GC19M012796	5.18884181976318	https://www.genecards.org/cgi-bin/carddisp.pl?gene=PRDX2
POLL	DNA Polymerase Lambda	Protein Coding	Q9UGP5	57	GC10M101578	5.17949342727661	https://www.genecards.org/cgi-bin/carddisp.pl?gene=POLL
ERFE	Erythroferrone	Protein Coding	Q4G0M1	45	GC02P238159	5.17866039276123	https://www.genecards.org/cgi-bin/carddisp.pl?gene=ERFE
TTR	Transthyretin	Protein Coding	P02766	60	GC18P031557	5.17448616027832	https://www.genecards.org/cgi-bin/carddisp.pl?gene=TTR
DNAJC3	DnaJ Heat Shock Protein Family (Hsp40) Member C3	Protein Coding	Q13217	52	GC13P095677	5.16564512252808	https://www.genecards.org/cgi-bin/carddisp.pl?gene=DNAJC3
PALB2	Partner And Localizer Of BRCA2	Protein Coding	Q86YC2	57	GC16M023603	5.15035486221313	https://www.genecards.org/cgi-bin/carddisp.pl?gene=PALB2
FANCM	FA Complementation Group M	Protein Coding	Q8IYD8	55	GC14P045135	5.15035486221313	https://www.genecards.org/cgi-bin/carddisp.pl?gene=FANCM
FANCF	FA Complementation Group F	Protein Coding	Q9NPI8	53	GC11M022600	5.15035486221313	https://www.genecards.org/cgi-bin/carddisp.pl?gene=FANCF
XRCC2	X-Ray Repair Cross Complementing 2	Protein Coding	O43543	52	GC07M152644	5.15035486221313	https://www.genecards.org/cgi-bin/carddisp.pl?gene=XRCC2
AKT1	AKT Serine/Threonine Kinase 1	Protein Coding	P31749	66	GC14M104769	5.13932275772095	https://www.genecards.org/cgi-bin/carddisp.pl?gene=AKT1
RFWD3	Ring Finger And WD Repeat Domain 3	Protein Coding	Q6PCD5	52	GC16M074621	5.13777256011963	https://www.genecards.org/cgi-bin/carddisp.pl?gene=RFWD3
SRP72	Signal Recognition Particle 72	Protein Coding	O76094	52	GC04P056492	5.13619613647461	https://www.genecards.org/cgi-bin/carddisp.pl?gene=SRP72
TALDO1	Transaldolase 1	Protein Coding	P37837	59	GC11P022704	5.13243770599365	https://www.genecards.org/cgi-bin/carddisp.pl?gene=TALDO1
PTH	Parathyroid Hormone	Protein Coding	P01270	58	GC11M013492	5.12271308898926	https://www.genecards.org/cgi-bin/carddisp.pl?gene=PTH
ABCG5	ATP Binding Cassette Subfamily G Member 5	Protein Coding	Q9H222	58	GC02M043806	5.11445283889771	https://www.genecards.org/cgi-bin/carddisp.pl?gene=ABCG5
IL2RG	Interleukin 2 Receptor Subunit Gamma	Protein Coding	P31785	60	GC0XM071137	5.11339282989502	https://www.genecards.org/cgi-bin/carddisp.pl?gene=IL2RG
LOC108663984	ALAS2 Intron 1 And 3 Erythroid Regulatory Elements	Functional Element		8	GC0XP055023	5.1001033782959	https://www.genecards.org/cgi-bin/carddisp.pl?gene=LOC108663984
RPL10A	Ribosomal Protein L10a	Protein Coding	P62906	56	GC06P190820	5.09427404403687	https://www.genecards.org/cgi-bin/carddisp.pl?gene=RPL10A
CBS	Cystathionine Beta-Synthase	Protein Coding	P35520	63	GC21M043053	5.08823251724243	https://www.genecards.org/cgi-bin/carddisp.pl?gene=CBS
GSS	Glutathione Synthetase	Protein Coding	P48637	59	GC20M034928	5.08553028106689	https://www.genecards.org/cgi-bin/carddisp.pl?gene=GSS
DHFR	Dihydrofolate Reductase	Protein Coding	P00374	61	GC05M080626	5.07668495178223	https://www.genecards.org/cgi-bin/carddisp.pl?gene=DHFR
CBLIF	Cobalamin Binding Intrinsic Factor	Protein Coding	P27352	55	GC11M059829	5.07668495178223	https://www.genecards.org/cgi-bin/carddisp.pl?gene=CBLIF
MMADHC	Metabolism Of Cobalamin Associated D	Protein Coding	Q9H3L0	55	GC02M149569	5.07668495178223	https://www.genecards.org/cgi-bin/carddisp.pl?gene=MMADHC
FTCD	Formimidoyltransferase Cyclodeaminase	Protein Coding	O95954	53	GC21M055306	5.07668495178223	https://www.genecards.org/cgi-bin/carddisp.pl?gene=FTCD
LMBRD1	LMBR1 Domain Containing 1	Protein Coding	Q9NUN5	52	GC06M112082	5.07668495178223	https://www.genecards.org/cgi-bin/carddisp.pl?gene=LMBRD1
RACGAP1	Rac GTPase Activating Protein 1	Protein Coding	Q9H0H5	58	GC12M052608	5.07528066635132	https://www.genecards.org/cgi-bin/carddisp.pl?gene=RACGAP1
OR51V1	Olfactory Receptor Family 51 Subfamily V Member 1	Protein Coding	Q9H2C8	42	GC11M015971	5.07033681869507	https://www.genecards.org/cgi-bin/carddisp.pl?gene=OR51V1
F7	Coagulation Factor VII	Protein Coding	P08709	61	GC13P113105	5.06951332092285	https://www.genecards.org/cgi-bin/carddisp.pl?gene=F7
BHLHE41	Basic Helix-Loop-Helix Family Member E41	Protein Coding	Q9C0J9	49	GC12M026120	5.06829881668091	https://www.genecards.org/cgi-bin/carddisp.pl?gene=BHLHE41
RPL19	Ribosomal Protein L19	Protein Coding	P84098	54	GC17P039200	5.06637668609619	https://www.genecards.org/cgi-bin/carddisp.pl?gene=RPL19
CCR2	C-C Motif Chemokine Receptor 2	Protein Coding	P41597	58	GC03P066708	5.05736684799194	https://www.genecards.org/cgi-bin/carddisp.pl?gene=CCR2
INSL6	Insulin Like 6	Protein Coding	Q9Y581	45	GC09M004991	5.04640245437622	https://www.genecards.org/cgi-bin/carddisp.pl?gene=INSL6
NR2C2	Nuclear Receptor Subfamily 2 Group C Member 2	Protein Coding	P49116	57	GC03P014947	5.04375886917114	https://www.genecards.org/cgi-bin/carddisp.pl?gene=NR2C2
STAT5A	Signal Transducer And Activator Of Transcription 5A	Protein Coding	P42229	63	GC17P042287	5.03047323226929	https://www.genecards.org/cgi-bin/carddisp.pl?gene=STAT5A
ABCG8	ATP Binding Cassette Subfamily G Member 8	Protein Coding	Q9H221	55	GC02P045632	5.0137619972229	https://www.genecards.org/cgi-bin/carddisp.pl?gene=ABCG8
ATP7B	ATPase Copper Transporting Beta	Protein Coding	P35670	61	GC13M051930	5.01033401489258	https://www.genecards.org/cgi-bin/carddisp.pl?gene=ATP7B
LDB2	LIM Domain Binding 2	Protein Coding	O43679	50	GC04M016501	5.00586462020874	https://www.genecards.org/cgi-bin/carddisp.pl?gene=LDB2
SELL	Selectin L	Protein Coding	P14151	56	GC01M169690	4.99751472473145	https://www.genecards.org/cgi-bin/carddisp.pl?gene=SELL
DMXL2	Dmx Like 2	Protein Coding	Q8TDJ6	48	GC15M051447	4.99545669555664	https://www.genecards.org/cgi-bin/carddisp.pl?gene=DMXL2
ANGPT2	Angiopoietin 2	Protein Coding	O15123	61	GC08M006499	4.99119234085083	https://www.genecards.org/cgi-bin/carddisp.pl?gene=ANGPT2
RMRP	RNA Component Of Mitochondrial RNA Processing Endoribonuclease	RNA Gene		31	GC09M036200	4.9774923324585	https://www.genecards.org/cgi-bin/carddisp.pl?gene=RMRP
KLF11	KLF Transcription Factor 11	Protein Coding	O14901	48	GC02P011008	4.97129106521606	https://www.genecards.org/cgi-bin/carddisp.pl?gene=KLF11
LYST	Lysosomal Trafficking Regulator	Protein Coding	Q99698	49	GC01M235661	4.96603393554688	https://www.genecards.org/cgi-bin/carddisp.pl?gene=LYST
ALAS1	5'-Aminolevulinate Synthase 1	Protein Coding	P13196	56	GC03P052198	4.95794868469238	https://www.genecards.org/cgi-bin/carddisp.pl?gene=ALAS1
RAD51	RAD51 Recombinase	Protein Coding	Q06609	65	GC15P040694	4.95296239852905	https://www.genecards.org/cgi-bin/carddisp.pl?gene=RAD51
MMUT	Methylmalonyl-CoA Mutase	Protein Coding	P22033	58	GC06M049430	4.95296239852905	https://www.genecards.org/cgi-bin/carddisp.pl?gene=MMUT
VPS45	Vacuolar Protein Sorting 45 Homolog	Protein Coding	Q9NRW7	51	GC01P179711	4.95296239852905	https://www.genecards.org/cgi-bin/carddisp.pl?gene=VPS45
LARS2	Leucyl-TRNA Synthetase 2, Mitochondrial	Protein Coding	Q15031	57	GC03P066688	4.9515585899353	https://www.genecards.org/cgi-bin/carddisp.pl?gene=LARS2
ABCC6	ATP Binding Cassette Subfamily C Member 6	Protein Coding	O95255	60	GC16M052674	4.94635581970215	https://www.genecards.org/cgi-bin/carddisp.pl?gene=ABCC6
LIG1	DNA Ligase 1	Protein Coding	P18858	60	GC19M048115	4.93534564971924	https://www.genecards.org/cgi-bin/carddisp.pl?gene=LIG1
AHI1	Abelson Helper Integration Site 1	Protein Coding	Q8N157	53	GC06M135283	4.93516731262207	https://www.genecards.org/cgi-bin/carddisp.pl?gene=AHI1
ASXL1	ASXL Transcriptional Regulator 1	Protein Coding	Q8IXJ9	55	GC20P055660	4.92430257797241	https://www.genecards.org/cgi-bin/carddisp.pl?gene=ASXL1
RPLP0	Ribosomal Protein Lateral Stalk Subunit P0	Protein Coding	P05388	55	GC12M120196	4.92408514022827	https://www.genecards.org/cgi-bin/carddisp.pl?gene=RPLP0
ERCC6	ERCC Excision Repair 6, Chromatin Remodeling Factor	Protein Coding	Q03468	59	GC10M049692	4.91086292266846	https://www.genecards.org/cgi-bin/carddisp.pl?gene=ERCC6
FTH1	Ferritin Heavy Chain 1	Protein Coding	P02794	63	GC11M061959	4.90882301330566	https://www.genecards.org/cgi-bin/carddisp.pl?gene=FTH1
PON1	Paraoxonase 1	Protein Coding	P27169	60	GC07M095297	4.89556884765625	https://www.genecards.org/cgi-bin/carddisp.pl?gene=PON1
SPN	Sialophorin	Protein Coding	P16150	53	GC16P029662	4.89439058303833	https://www.genecards.org/cgi-bin/carddisp.pl?gene=SPN
SLC5A2	Solute Carrier Family 5 Member 2	Protein Coding	P31639	59	GC16P128994	4.8943657875061	https://www.genecards.org/cgi-bin/carddisp.pl?gene=SLC5A2
POU5F1	POU Class 5 Homeobox 1	Protein Coding	Q01860	60	GC06M111459	4.89366149902344	https://www.genecards.org/cgi-bin/carddisp.pl?gene=POU5F1
FGA	Fibrinogen Alpha Chain	Protein Coding	P02671	62	GC04M154583	4.87884330749512	https://www.genecards.org/cgi-bin/carddisp.pl?gene=FGA
ACTB	Actin Beta	Protein Coding	P60709	63	GC07M005922	4.87198925018311	https://www.genecards.org/cgi-bin/carddisp.pl?gene=ACTB
FLT3LG	Fms Related Receptor Tyrosine Kinase 3 Ligand	Protein Coding	P49771	54	GC19P162428	4.86719274520874	https://www.genecards.org/cgi-bin/carddisp.pl?gene=FLT3LG
PROCR	Protein C Receptor	Protein Coding	Q9UNN8	55	GC20P035171	4.84917116165161	https://www.genecards.org/cgi-bin/carddisp.pl?gene=PROCR
CALM3	Calmodulin 3	Protein Coding	P0DP25	55	GC19P046601	4.84195613861084	https://www.genecards.org/cgi-bin/carddisp.pl?gene=CALM3
NGB	Neuroglobin	Protein Coding	Q9NPG2	52	GC14M077265	4.83817720413208	https://www.genecards.org/cgi-bin/carddisp.pl?gene=NGB
LYN	LYN Proto-Oncogene, Src Family Tyrosine Kinase	Protein Coding	P07948	63	GC08P055879	4.82829284667969	https://www.genecards.org/cgi-bin/carddisp.pl?gene=LYN
FGFR1	Fibroblast Growth Factor Receptor 1	Protein Coding	P11362	68	GC08M038400	4.82118034362793	https://www.genecards.org/cgi-bin/carddisp.pl?gene=FGFR1
LMO2	LIM Domain Only 2	Protein Coding	P25791	55	GC11M033858	4.81671285629272	https://www.genecards.org/cgi-bin/carddisp.pl?gene=LMO2
PDGFRB	Platelet Derived Growth Factor Receptor Beta	Protein Coding	P09619	66	GC05M150113	4.80606746673584	https://www.genecards.org/cgi-bin/carddisp.pl?gene=PDGFRB
UBE2T	Ubiquitin Conjugating Enzyme E2 T	Protein Coding	Q9NPD8	56	GC01M202332	4.80591726303101	https://www.genecards.org/cgi-bin/carddisp.pl?gene=UBE2T
MAD2L2	Mitotic Arrest Deficient 2 Like 2	Protein Coding	Q9UI95	55	GC01M036044	4.80591726303101	https://www.genecards.org/cgi-bin/carddisp.pl?gene=MAD2L2
ADH5	Alcohol Dehydrogenase 5 (Class III), Chi Polypeptide	Protein Coding	P11766	59	GC04M099070	4.78277397155762	https://www.genecards.org/cgi-bin/carddisp.pl?gene=ADH5
PNPO	Pyridoxamine 5'-Phosphate Oxidase	Protein Coding	Q9NVS9	59	GC17P047941	4.78277397155762	https://www.genecards.org/cgi-bin/carddisp.pl?gene=PNPO
COX4I2	Cytochrome C Oxidase Subunit 4I2	Protein Coding	Q96KJ9	53	GC20P031637	4.78277397155762	https://www.genecards.org/cgi-bin/carddisp.pl?gene=COX4I2
H19	H19 Imprinted Maternally Expressed Transcript	RNA Gene		36	GC11M001995	4.77855825424194	https://www.genecards.org/cgi-bin/carddisp.pl?gene=H19
GLA	Galactosidase Alpha	Protein Coding	P06280	62	GC0XM101393	4.77791166305542	https://www.genecards.org/cgi-bin/carddisp.pl?gene=GLA
THBS1	Thrombospondin 1	Protein Coding	P07996	59	GC15P039581	4.77764415740967	https://www.genecards.org/cgi-bin/carddisp.pl?gene=THBS1
LIN28A	Lin-28 Homolog A	Protein Coding	Q9H9Z2	54	GC01P026410	4.74236154556274	https://www.genecards.org/cgi-bin/carddisp.pl?gene=LIN28A
CLPX	Caseinolytic Mitochondrial Matrix Peptidase Chaperone Subunit X	Protein Coding	O76031	53	GC15M065148	4.74041652679443	https://www.genecards.org/cgi-bin/carddisp.pl?gene=CLPX
ADD3	Adducin 3	Protein Coding	Q9UEY8	55	GC10P109996	4.73424243927002	https://www.genecards.org/cgi-bin/carddisp.pl?gene=ADD3
LTF	Lactotransferrin	Protein Coding	P02788	58	GC03M046435	4.73338413238525	https://www.genecards.org/cgi-bin/carddisp.pl?gene=LTF
MRE11	MRE11 Homolog, Double Strand Break Repair Nuclease	Protein Coding	P49959	61	GC11M143522	4.72750091552734	https://www.genecards.org/cgi-bin/carddisp.pl?gene=MRE11
MAPK8	Mitogen-Activated Protein Kinase 8	Protein Coding	P45983	63	GC10P048306	4.72722	https://www.genecards.org/cgi-bin/carddisp.pl?gene=MAPK8
ARHGAP18	Rho GTPase Activating Protein 18	Protein Coding	Q8N392	47	GC06M129576	4.72511720657349	https://www.genecards.org/cgi-bin/carddisp.pl?gene=ARHGAP18
SLC12A4	Solute Carrier Family 12 Member 4	Protein Coding	Q9UP95	57	GC16M075365	4.70619916915894	https://www.genecards.org/cgi-bin/carddisp.pl?gene=SLC12A4
PRPS1	Phosphoribosyl Pyrophosphate Synthetase 1	Protein Coding	P60891	59	GC0XP107628	4.70501708984375	https://www.genecards.org/cgi-bin/carddisp.pl?gene=PRPS1
SMN1	Survival Of Motor Neuron 1, Telomeric	Protein Coding	Q16637	54	GC05P070924	4.70179224014282	https://www.genecards.org/cgi-bin/carddisp.pl?gene=SMN1
SMN2	Survival Of Motor Neuron 2, Centromeric	Protein Coding	Q16637	51	GC05P070049	4.70179224014282	https://www.genecards.org/cgi-bin/carddisp.pl?gene=SMN2
CD47	CD47 Molecule	Protein Coding	Q08722	59	GC03M108043	4.70178413391113	https://www.genecards.org/cgi-bin/carddisp.pl?gene=CD47
CRIPT	CXXC Repeat Containing Interactor Of PDZ3 Domain	Protein Coding	Q9P021	50	GC02P046616	4.69595146179199	https://www.genecards.org/cgi-bin/carddisp.pl?gene=CRIPT
CTCF	CCCTC-Binding Factor	Protein Coding	P49711	59	GC16P129770	4.69189834594727	https://www.genecards.org/cgi-bin/carddisp.pl?gene=CTCF
GSTP1	Glutathione S-Transferase Pi 1	Protein Coding	P09211	63	GC11P067583	4.68882322311401	https://www.genecards.org/cgi-bin/carddisp.pl?gene=GSTP1
REL	REL Proto-Oncogene, NF-KB Subunit	Protein Coding	Q04864	62	GC02P060881	4.68584442138672	https://www.genecards.org/cgi-bin/carddisp.pl?gene=REL
ALDOA	Aldolase, Fructose-Bisphosphate A	Protein Coding	P04075	62	GC16P030064	4.6702618598938	https://www.genecards.org/cgi-bin/carddisp.pl?gene=ALDOA
SMARCA4	SWI/SNF Related BAF Chromatin Remodeling Complex Subunit ATPase 4	Protein Coding	P51532	63	GC19P161376	4.63144493103027	https://www.genecards.org/cgi-bin/carddisp.pl?gene=SMARCA4
GCG	Glucagon	Protein Coding	P01275	55	GC02M162142	4.62988042831421	https://www.genecards.org/cgi-bin/carddisp.pl?gene=GCG
HNF4A	Hepatocyte Nuclear Factor 4 Alpha	Protein Coding	P41235	62	GC20P044355	4.62453079223633	https://www.genecards.org/cgi-bin/carddisp.pl?gene=HNF4A
PCCB	Propionyl-CoA Carboxylase Subunit Beta	Protein Coding	P05166	60	GC03P136250	4.62418	https://www.genecards.org/cgi-bin/carddisp.pl?gene=PCCB
PECAM1	Platelet And Endothelial Cell Adhesion Molecule 1	Protein Coding	P16284	54	GC17M064319	4.61658000946045	https://www.genecards.org/cgi-bin/carddisp.pl?gene=PECAM1
BLVRA	Biliverdin Reductase A	Protein Coding	P53004	56	GC07P043758	4.60875940322876	https://www.genecards.org/cgi-bin/carddisp.pl?gene=BLVRA
USP34	Ubiquitin Specific Peptidase 34	Protein Coding	Q70CQ2	49	GC02M061187	4.59691190719604	https://www.genecards.org/cgi-bin/carddisp.pl?gene=USP34
F9	Coagulation Factor IX	Protein Coding	P00740	60	GC0XP139530	4.59452152252197	https://www.genecards.org/cgi-bin/carddisp.pl?gene=F9
BMP4	Bone Morphogenetic Protein 4	Protein Coding	P12644	62	GC14M053949	4.58805274963379	https://www.genecards.org/cgi-bin/carddisp.pl?gene=BMP4
HLA-DQB1	Major Histocompatibility Complex, Class II, DQ Beta 1	Protein Coding	P01920	57	GC06M111596	4.57962894439697	https://www.genecards.org/cgi-bin/carddisp.pl?gene=HLA-DQB1
PSMA7	Proteasome 20S Subunit Alpha 7	Protein Coding	O14818	57	GC20M062136	4.5746693611145	https://www.genecards.org/cgi-bin/carddisp.pl?gene=PSMA7
GCLC	Glutamate-Cysteine Ligase Catalytic Subunit	Protein Coding	P48506	58	GC06M053497	4.57343482971191	https://www.genecards.org/cgi-bin/carddisp.pl?gene=GCLC
CDA	Cytidine Deaminase	Protein Coding	P32320	56	GC01P083845	4.57054758071899	https://www.genecards.org/cgi-bin/carddisp.pl?gene=CDA
GPX5	Glutathione Peroxidase 5	Protein Coding	O75715	52	GC06P028525	4.56528949737549	https://www.genecards.org/cgi-bin/carddisp.pl?gene=GPX5
PDE5A	Phosphodiesterase 5A	Protein Coding	O76074	59	GC04M119494	4.55124473571777	https://www.genecards.org/cgi-bin/carddisp.pl?gene=PDE5A
ADAMTSL1	ADAMTS Like 1	Protein Coding	Q8N6G6	53	GC09P017906	4.54721736907959	https://www.genecards.org/cgi-bin/carddisp.pl?gene=ADAMTSL1
TNFSF12	TNF Superfamily Member 12	Protein Coding	O43508	51	GC17P164144	4.54359245300293	https://www.genecards.org/cgi-bin/carddisp.pl?gene=TNFSF12
FYB1	FYN Binding Protein 1	Protein Coding	O15117	55	GC05M039105	4.53900289535522	https://www.genecards.org/cgi-bin/carddisp.pl?gene=FYB1
ICAM4	Intercellular Adhesion Molecule 4 (Landsteiner-Wiener Blood Group)	Protein Coding	Q14773	48	GC19P010286	4.53757762908936	https://www.genecards.org/cgi-bin/carddisp.pl?gene=ICAM4
SPP1	Secreted Phosphoprotein 1	Protein Coding	P10451	57	GC04P087975	4.53094100952148	https://www.genecards.org/cgi-bin/carddisp.pl?gene=SPP1
PCNA	Proliferating Cell Nuclear Antigen	Protein Coding	P12004	63	GC20M005114	4.52490377426147	https://www.genecards.org/cgi-bin/carddisp.pl?gene=PCNA
G6PC3	Glucose-6-Phosphatase Catalytic Subunit 3	Protein Coding	Q9BUM1	53	GC17P044070	4.51479434967041	https://www.genecards.org/cgi-bin/carddisp.pl?gene=G6PC3
CALML3	Calmodulin Like 3	Protein Coding	P27482	52	GC10P005524	4.51010084152222	https://www.genecards.org/cgi-bin/carddisp.pl?gene=CALML3
CALML5	Calmodulin Like 5	Protein Coding	Q9NZT1	49	GC10M005498	4.51010084152222	https://www.genecards.org/cgi-bin/carddisp.pl?gene=CALML5
CALML4	Calmodulin Like 4	Protein Coding	Q96GE6	47	GC15M068190	4.51010084152222	https://www.genecards.org/cgi-bin/carddisp.pl?gene=CALML4
CALML6	Calmodulin Like 6	Protein Coding	Q8TD86	44	GC01P082940	4.51010084152222	https://www.genecards.org/cgi-bin/carddisp.pl?gene=CALML6
DAXX	Death Domain Associated Protein	Protein Coding	Q9UER7	57	GC06M033318	4.5078330039978	https://www.genecards.org/cgi-bin/carddisp.pl?gene=DAXX
IKZF1	IKAROS Family Zinc Finger 1	Protein Coding	Q13422	60	GC07P050303	4.50143241882324	https://www.genecards.org/cgi-bin/carddisp.pl?gene=IKZF1
CHKA	Choline Kinase Alpha	Protein Coding	P35790	57	GC11M068052	4.49154853820801	https://www.genecards.org/cgi-bin/carddisp.pl?gene=CHKA
VAV1	Vav Guanine Nucleotide Exchange Factor 1	Protein Coding	P15498	59	GC19P006772	4.49103832244873	https://www.genecards.org/cgi-bin/carddisp.pl?gene=VAV1
GPX3	Glutathione Peroxidase 3	Protein Coding	P22352	54	GC05P161223	4.47608041763306	https://www.genecards.org/cgi-bin/carddisp.pl?gene=GPX3
SLC12A7	Solute Carrier Family 12 Member 7	Protein Coding	Q9Y666	55	GC05M001050	4.47243309020996	https://www.genecards.org/cgi-bin/carddisp.pl?gene=SLC12A7
VPS13A	Vacuolar Protein Sorting 13 Homolog A	Protein Coding	Q96RL7	53	GC09P077177	4.47155046463013	https://www.genecards.org/cgi-bin/carddisp.pl?gene=VPS13A
CYP2C18	Cytochrome P450 Family 2 Subfamily C Member 18	Protein Coding	P33260	55	GC10P128722	4.4694995880127	https://www.genecards.org/cgi-bin/carddisp.pl?gene=CYP2C18
GPX6	Glutathione Peroxidase 6	Protein Coding	P59796	46	GC06M028503	4.45771551132202	https://www.genecards.org/cgi-bin/carddisp.pl?gene=GPX6
XPC	XPC Complex Subunit, DNA Damage Recognition And Repair Factor	Protein Coding	Q01831	58	GC03M029253	4.45494747161865	https://www.genecards.org/cgi-bin/carddisp.pl?gene=XPC
PCCA	Propionyl-CoA Carboxylase Subunit Alpha	Protein Coding	P05165	60	GC13P100089	4.45091867446899	https://www.genecards.org/cgi-bin/carddisp.pl?gene=PCCA
PRKACG	Protein Kinase CAMP-Activated Catalytic Subunit Gamma	Protein Coding	P22612	58	GC09M072277	4.45091867446899	https://www.genecards.org/cgi-bin/carddisp.pl?gene=PRKACG
TKFC	Triokinase And FMN Cyclase	Protein Coding	Q3LXA3	53	GC11P114720	4.45091867446899	https://www.genecards.org/cgi-bin/carddisp.pl?gene=TKFC
MPIG6B	Megakaryocyte And Platelet Inhibitory Receptor G6b	Protein Coding	O95866	50	GC06P198066	4.45091867446899	https://www.genecards.org/cgi-bin/carddisp.pl?gene=MPIG6B
AMMECR1	AMMECR Nuclear Protein 1	Protein Coding	Q9Y4X0	49	GC0XM110194	4.45091867446899	https://www.genecards.org/cgi-bin/carddisp.pl?gene=AMMECR1
ATP11C	ATPase Phospholipid Transporting 11C (ATP11C Blood Group)	Protein Coding	Q8NB49	49	GC0XM139726	4.45091867446899	https://www.genecards.org/cgi-bin/carddisp.pl?gene=ATP11C
RPL10	Ribosomal Protein L10	Protein Coding	P27635	57	GC0XP154389	4.43675994873047	https://www.genecards.org/cgi-bin/carddisp.pl?gene=RPL10
LOC107303340	3p25 Von Hippel-Lindau Tumor Suppressor, E3 Ubiquitin Protein Ligase Alu-Mediated Recombination Region	Functional Element		10	GC03P028793	4.42487621307373	https://www.genecards.org/cgi-bin/carddisp.pl?gene=LOC107303340
ARSA	Arylsulfatase A	Protein Coding	P15289	59	GC22M050622	4.42450571060181	https://www.genecards.org/cgi-bin/carddisp.pl?gene=ARSA
CSF3R	Colony Stimulating Factor 3 Receptor	Protein Coding	Q99062	59	GC01M036466	4.41297960281372	https://www.genecards.org/cgi-bin/carddisp.pl?gene=CSF3R
TGFBR3	Transforming Growth Factor Beta Receptor 3	Protein Coding	Q03167	60	GC01M091680	4.40837383270264	https://www.genecards.org/cgi-bin/carddisp.pl?gene=TGFBR3
MARS1	Methionyl-TRNA Synthetase 1	Protein Coding	P56192	58	GC12P081691	4.38868951797485	https://www.genecards.org/cgi-bin/carddisp.pl?gene=MARS1
IGFBP3	Insulin Like Growth Factor Binding Protein 3	Protein Coding	P17936	59	GC07M045912	4.38466930389404	https://www.genecards.org/cgi-bin/carddisp.pl?gene=IGFBP3
CDKN2A	Cyclin Dependent Kinase Inhibitor 2A	Protein Coding	Q8N726	63	GC09M021967	4.37894821166992	https://www.genecards.org/cgi-bin/carddisp.pl?gene=CDKN2A
RPGRIP1L	RPGRIP1 Like	Protein Coding	Q68CZ1	53	GC16M053844	4.37808418273926	https://www.genecards.org/cgi-bin/carddisp.pl?gene=RPGRIP1L
ARG2	Arginase 2	Protein Coding	P78540	59	GC14P067619	4.37798023223877	https://www.genecards.org/cgi-bin/carddisp.pl?gene=ARG2
TRPV4	Transient Receptor Potential Cation Channel Subfamily V Member 4	Protein Coding	Q9HBA0	61	GC12M109783	4.37403154373169	https://www.genecards.org/cgi-bin/carddisp.pl?gene=TRPV4
CARS1	Cysteinyl-TRNA Synthetase 1	Protein Coding	P49589	54	GC11M003000	4.3715238571167	https://www.genecards.org/cgi-bin/carddisp.pl?gene=CARS1
OR52A1	Olfactory Receptor Family 52 Subfamily A Member 1	Protein Coding	Q9UKL2	40	GC11M015965	4.35644817352295	https://www.genecards.org/cgi-bin/carddisp.pl?gene=OR52A1
NAF1	Nuclear Assembly Factor 1 Ribonucleoprotein	Protein Coding	Q96HR8	46	GC04M163109	4.33391141891479	https://www.genecards.org/cgi-bin/carddisp.pl?gene=NAF1
GPX2	Glutathione Peroxidase 2	Protein Coding	P18283	55	GC14M064939	4.32025671005249	https://www.genecards.org/cgi-bin/carddisp.pl?gene=GPX2
MIR142	MicroRNA 142	RNA Gene		30	GC17M058331	4.32025671005249	https://www.genecards.org/cgi-bin/carddisp.pl?gene=MIR142
MTTP	Microsomal Triglyceride Transfer Protein	Protein Coding	P55157	57	GC04P099563	4.31516456604004	https://www.genecards.org/cgi-bin/carddisp.pl?gene=MTTP
ACE2	Angiotensin Converting Enzyme 2	Protein Coding	Q9BYF1	62	GC0XM015494	4.2885046005249	https://www.genecards.org/cgi-bin/carddisp.pl?gene=ACE2
ETV6	ETS Variant Transcription Factor 6	Protein Coding	P41212	59	GC12P011649	4.28646373748779	https://www.genecards.org/cgi-bin/carddisp.pl?gene=ETV6
HOXB4	Homeobox B4	Protein Coding	P17483	52	GC17M048575	4.26309394836426	https://www.genecards.org/cgi-bin/carddisp.pl?gene=HOXB4
DMD	Dystrophin	Protein Coding	P11532	57	GC0XM031097	4.26235675811768	https://www.genecards.org/cgi-bin/carddisp.pl?gene=DMD
LRP1	LDL Receptor Related Protein 1	Protein Coding	Q07954	61	GC12P057128	4.25746059417725	https://www.genecards.org/cgi-bin/carddisp.pl?gene=LRP1
GGT1	Gamma-Glutamyltransferase 1	Protein Coding	P19440	62	GC22P024583	4.25371313095093	https://www.genecards.org/cgi-bin/carddisp.pl?gene=GGT1
CDKAL1	CDKAL1 Threonylcarbamoyladenosine TRNA Methylthiotransferase	Protein Coding	Q5VV42	51	GC06P020534	4.25175714492798	https://www.genecards.org/cgi-bin/carddisp.pl?gene=CDKAL1
ERCC5	ERCC Excision Repair 5, Endonuclease	Protein Coding	P28715	57	GC13P102845	4.24669170379639	https://www.genecards.org/cgi-bin/carddisp.pl?gene=ERCC5
TNFRSF11B	TNF Receptor Superfamily Member 11b	Protein Coding	O00300	59	GC08M118923	4.23753595352173	https://www.genecards.org/cgi-bin/carddisp.pl?gene=TNFRSF11B
LMNA	Lamin A/C	Protein Coding	P02545	63	GC01P156082	4.23105239868164	https://www.genecards.org/cgi-bin/carddisp.pl?gene=LMNA
RPL34	Ribosomal Protein L34	Protein Coding	P49207	53	GC04P108620	4.2288064956665	https://www.genecards.org/cgi-bin/carddisp.pl?gene=RPL34
PDX1	Pancreatic And Duodenal Homeobox 1	Protein Coding	P52945	58	GC13P029317	4.22447443008423	https://www.genecards.org/cgi-bin/carddisp.pl?gene=PDX1
PPOX	Protoporphyrinogen Oxidase	Protein Coding	P50336	57	GC01P180337	4.21233320236206	https://www.genecards.org/cgi-bin/carddisp.pl?gene=PPOX
SOX2	SRY-Box Transcription Factor 2	Protein Coding	P48431	58	GC03P181711	4.20060634613037	https://www.genecards.org/cgi-bin/carddisp.pl?gene=SOX2
RGL2	Ral Guanine Nucleotide Dissociation Stimulator Like 2	Protein Coding	O15211	49	GC06M033291	4.19607639312744	https://www.genecards.org/cgi-bin/carddisp.pl?gene=RGL2
ABCD1	ATP Binding Cassette Subfamily D Member 1	Protein Coding	P33897	59	GC0XP153724	4.19058990478516	https://www.genecards.org/cgi-bin/carddisp.pl?gene=ABCD1
SETX	Senataxin	Protein Coding	Q7Z333	53	GC09M132261	4.18920707702637	https://www.genecards.org/cgi-bin/carddisp.pl?gene=SETX
MIR3200	MicroRNA 3200	RNA Gene		24	GC22P030731	4.17624425888062	https://www.genecards.org/cgi-bin/carddisp.pl?gene=MIR3200
SRC	SRC Proto-Oncogene, Non-Receptor Tyrosine Kinase	Protein Coding	P12931	63	GC20P037344	4.17550086975098	https://www.genecards.org/cgi-bin/carddisp.pl?gene=SRC
CXCR2	C-X-C Motif Chemokine Receptor 2	Protein Coding	P25025	63	GC02P218125	4.17251634597778	https://www.genecards.org/cgi-bin/carddisp.pl?gene=CXCR2
B2M	Beta-2-Microglobulin	Protein Coding	P61769	62	GC15P044711	4.17248439788818	https://www.genecards.org/cgi-bin/carddisp.pl?gene=B2M
ACO2	Aconitase 2	Protein Coding	Q99798	59	GC22P097511	4.16432285308838	https://www.genecards.org/cgi-bin/carddisp.pl?gene=ACO2
SELPLG	Selectin P Ligand	Protein Coding	Q14242	56	GC12M108621	4.14057779312134	https://www.genecards.org/cgi-bin/carddisp.pl?gene=SELPLG
DEL2P16.1-P15	Chromosome 2p16.1-P15 Deletion Syndrome	Genetic Locus		4	GC02U901635	4.12759733200073	https://www.genecards.org/cgi-bin/carddisp.pl?gene=DEL2P16.1-P15
IFNA2	Interferon Alpha 2	Protein Coding	P01563	56	GC09M021384	4.08106899261475	https://www.genecards.org/cgi-bin/carddisp.pl?gene=IFNA2
DNASE2	Deoxyribonuclease 2, Lysosomal	Protein Coding	O00115	53	GC19M012875	4.07714319229126	https://www.genecards.org/cgi-bin/carddisp.pl?gene=DNASE2
NSD2	Nuclear Receptor Binding SET Domain Protein 2	Protein Coding	O96028	59	GC04P031619	4.05861759185791	https://www.genecards.org/cgi-bin/carddisp.pl?gene=NSD2
IVD	Isovaleryl-CoA Dehydrogenase	Protein Coding	P26440	56	GC15P040405	4.05861759185791	https://www.genecards.org/cgi-bin/carddisp.pl?gene=IVD
ZCCHC8	Zinc Finger CCHC-Type Containing 8	Protein Coding	Q6NZY4	49	GC12M124902	4.05861759185791	https://www.genecards.org/cgi-bin/carddisp.pl?gene=ZCCHC8
PAX4	Paired Box 4	Protein Coding	O43316	52	GC07M127610	4.03713083267212	https://www.genecards.org/cgi-bin/carddisp.pl?gene=PAX4
AGTR1	Angiotensin II Receptor Type 1	Protein Coding	P30556	65	GC03P148697	4.03594017028809	https://www.genecards.org/cgi-bin/carddisp.pl?gene=AGTR1
RPS15	Ribosomal Protein S15	Protein Coding	P62841	50	GC19P001438	4.0322790145874	https://www.genecards.org/cgi-bin/carddisp.pl?gene=RPS15
IBA57	Iron-Sulfur Cluster Assembly Factor IBA57	Protein Coding	Q5T440	47	GC01P228165	4.02683210372925	https://www.genecards.org/cgi-bin/carddisp.pl?gene=IBA57
PPP1R12C	Protein Phosphatase 1 Regulatory Subunit 12C	Protein Coding	Q9BZL4	46	GC19M113059	4.01692867279053	https://www.genecards.org/cgi-bin/carddisp.pl?gene=PPP1R12C
RBM8A	RNA Binding Motif Protein 8A	Protein Coding	Q9Y5S9	53	GC01M145921	4.0156135559082	https://www.genecards.org/cgi-bin/carddisp.pl?gene=RBM8A
MUC1	Mucin 1, Cell Surface Associated	Protein Coding	P15941	61	GC01M155185	4.01166868209839	https://www.genecards.org/cgi-bin/carddisp.pl?gene=MUC1
FOLR1	Folate Receptor Alpha	Protein Coding	P15328	61	GC11P115367	4.00439691543579	https://www.genecards.org/cgi-bin/carddisp.pl?gene=FOLR1
SLC19A3	Solute Carrier Family 19 Member 3	Protein Coding	Q9BZV2	58	GC02M227685	4.00439691543579	https://www.genecards.org/cgi-bin/carddisp.pl?gene=SLC19A3
GPX7	Glutathione Peroxidase 7	Protein Coding	Q96SL4	54	GC01P052602	3.98840141296387	https://www.genecards.org/cgi-bin/carddisp.pl?gene=GPX7
GPX8	Glutathione Peroxidase 8 (Putative)	Protein Coding	Q8TED1	51	GC05P055160	3.98840141296387	https://www.genecards.org/cgi-bin/carddisp.pl?gene=GPX8
NANOG	Nanog Homeobox	Protein Coding	Q9H9S0	50	GC12P007787	3.98840141296387	https://www.genecards.org/cgi-bin/carddisp.pl?gene=NANOG
TNFRSF1B	TNF Receptor Superfamily Member 1B	Protein Coding	P20333	61	GC01P083410	3.96981477737427	https://www.genecards.org/cgi-bin/carddisp.pl?gene=TNFRSF1B
PTPN6	Protein Tyrosine Phosphatase Non-Receptor Type 6	Protein Coding	P29350	63	GC12P080294	3.96789789199829	https://www.genecards.org/cgi-bin/carddisp.pl?gene=PTPN6
POLH	DNA Polymerase Eta	Protein Coding	Q9Y253	59	GC06P043576	3.96485018730164	https://www.genecards.org/cgi-bin/carddisp.pl?gene=POLH
FCGR2A	Fc Gamma Receptor IIa	Protein Coding	P12318	60	GC01P161505	3.96382999420166	https://www.genecards.org/cgi-bin/carddisp.pl?gene=FCGR2A
STAT5B	Signal Transducer And Activator Of Transcription 5B	Protein Coding	P51692	62	GC17M042199	3.96211218833923	https://www.genecards.org/cgi-bin/carddisp.pl?gene=STAT5B
ZFYVE26	Zinc Finger FYVE-Type Containing 26	Protein Coding	Q68DK2	51	GC14M067727	3.96058297157288	https://www.genecards.org/cgi-bin/carddisp.pl?gene=ZFYVE26
TBP	TATA-Box Binding Protein	Protein Coding	P20226	62	GC06P170554	3.95672464370728	https://www.genecards.org/cgi-bin/carddisp.pl?gene=TBP
CALR	Calreticulin	Protein Coding	P27797	64	GC19P012938	3.95583987236023	https://www.genecards.org/cgi-bin/carddisp.pl?gene=CALR
FAS	Fas Cell Surface Death Receptor	Protein Coding	P25445	63	GC10P128620	3.91173887252808	https://www.genecards.org/cgi-bin/carddisp.pl?gene=FAS
CEL	Carboxyl Ester Lipase	Protein Coding	P19835	58	GC09P133061	3.91038227081299	https://www.genecards.org/cgi-bin/carddisp.pl?gene=CEL
IFNA1	Interferon Alpha 1	Protein Coding	P01562	52	GC09P022139	3.90176486968994	https://www.genecards.org/cgi-bin/carddisp.pl?gene=IFNA1
BOLA2	BolA Family Member 2	Protein Coding	Q9H3K6	42	GC16M053218	3.90002679824829	https://www.genecards.org/cgi-bin/carddisp.pl?gene=BOLA2
PIP4K2A	Phosphatidylinositol-5-Phosphate 4-Kinase Type 2 Alpha	Protein Coding	P48426	56	GC10M022534	3.89764356613159	https://www.genecards.org/cgi-bin/carddisp.pl?gene=PIP4K2A
SMARCA2	SWI/SNF Related BAF Chromatin Remodeling Complex Subunit ATPase 2	Protein Coding	P51531	63	GC09P001980	3.89352750778198	https://www.genecards.org/cgi-bin/carddisp.pl?gene=SMARCA2
KLK3	Kallikrein Related Peptidase 3	Protein Coding	P07288	60	GC19P050854	3.88777589797974	https://www.genecards.org/cgi-bin/carddisp.pl?gene=KLK3
F10	Coagulation Factor X	Protein Coding	P00742	63	GC13P113122	3.88569355010986	https://www.genecards.org/cgi-bin/carddisp.pl?gene=F10
ATXN2	Ataxin 2	Protein Coding	Q99700	56	GC12M111443	3.8745059967041	https://www.genecards.org/cgi-bin/carddisp.pl?gene=ATXN2
AARS1	Alanyl-TRNA Synthetase 1	Protein Coding	P49588	56	GC16M076160	3.86640405654907	https://www.genecards.org/cgi-bin/carddisp.pl?gene=AARS1
TARS1	Threonyl-TRNA Synthetase 1	Protein Coding	P26639	54	GC05P033869	3.86640405654907	https://www.genecards.org/cgi-bin/carddisp.pl?gene=TARS1
GTF2H5	General Transcription Factor IIH Subunit 5	Protein Coding	Q6ZYL4	50	GC06P158168	3.86640405654907	https://www.genecards.org/cgi-bin/carddisp.pl?gene=GTF2H5
RNF113A	Ring Finger Protein 113A	Protein Coding	O15541	49	GC0XM119870	3.86640405654907	https://www.genecards.org/cgi-bin/carddisp.pl?gene=RNF113A
MPLKIP	M-Phase Specific PLK1 Interacting Protein	Protein Coding	Q8TAP9	46	GC07M040126	3.86640405654907	https://www.genecards.org/cgi-bin/carddisp.pl?gene=MPLKIP
SF3B1	Splicing Factor 3b Subunit 1	Protein Coding	O75533	57	GC02M197499	3.85845971107483	https://www.genecards.org/cgi-bin/carddisp.pl?gene=SF3B1
RNASEH1	Ribonuclease H1	Protein Coding	O60930	55	GC02M004925	3.85735154151917	https://www.genecards.org/cgi-bin/carddisp.pl?gene=RNASEH1
HLTF	Helicase Like Transcription Factor	Protein Coding	Q14527	53	GC03M149030	3.85735154151917	https://www.genecards.org/cgi-bin/carddisp.pl?gene=HLTF
EGLN2	Egl-9 Family Hypoxia Inducible Factor 2	Protein Coding	Q96KS0	57	GC19P162109	3.8503565788269	https://www.genecards.org/cgi-bin/carddisp.pl?gene=EGLN2
RPL17-C18orf32	RPL17-C18orf32 Readthrough	Protein Coding		28	GC18M049481	3.84455919265747	https://www.genecards.org/cgi-bin/carddisp.pl?gene=RPL17-C18orf32
RHEX	Regulator Of Hemoglobinization And Erythroid Cell Expansion	Protein Coding	Q6ZWK4	34	GC01P206183	3.84275102615356	https://www.genecards.org/cgi-bin/carddisp.pl?gene=RHEX
DNMT3L	DNA Methyltransferase 3 Like	Protein Coding	Q9UJW3	54	GC21M044246	3.83261919021606	https://www.genecards.org/cgi-bin/carddisp.pl?gene=DNMT3L
SPATA31D4	SPATA31 Subfamily D Member 4	Protein Coding	Q6ZUB0	30	GC09P081928	3.83150839805603	https://www.genecards.org/cgi-bin/carddisp.pl?gene=SPATA31D4
PLA2G10	Phospholipase A2 Group X	Protein Coding	O15496	56	GC16M014672	3.80872249603271	https://www.genecards.org/cgi-bin/carddisp.pl?gene=PLA2G10
RNF213	Ring Finger Protein 213	Protein Coding	Q63HN8	50	GC17P080260	3.80872249603271	https://www.genecards.org/cgi-bin/carddisp.pl?gene=RNF213
POLR1C	RNA Polymerase I And III Subunit C	Protein Coding	O15160	55	GC06P190888	3.80097341537476	https://www.genecards.org/cgi-bin/carddisp.pl?gene=POLR1C
PRL	Prolactin	Protein Coding	P01236	56	GC06M022287	3.80076241493225	https://www.genecards.org/cgi-bin/carddisp.pl?gene=PRL
MADD	MAP Kinase Activating Death Domain	Protein Coding	Q8WXG6	57	GC11P049490	3.79217290878296	https://www.genecards.org/cgi-bin/carddisp.pl?gene=MADD
LCN2	Lipocalin 2	Protein Coding	P80188	58	GC09P128149	3.79044604301453	https://www.genecards.org/cgi-bin/carddisp.pl?gene=LCN2
GSTT1	Glutathione S-Transferase Theta 1	Protein Coding	P30711	44	GC22Mi00270	3.77779960632324	https://www.genecards.org/cgi-bin/carddisp.pl?gene=GSTT1
HLA-B	Major Histocompatibility Complex, Class I, B	Protein Coding	P01889	59	GC06M111465	3.77383756637573	https://www.genecards.org/cgi-bin/carddisp.pl?gene=HLA-B
TMEM67	Transmembrane Protein 67	Protein Coding	Q5HYA8	52	GC08P093754	3.76021027565002	https://www.genecards.org/cgi-bin/carddisp.pl?gene=TMEM67
BCL2	BCL2 Apoptosis Regulator	Protein Coding	P10415	64	GC18M063123	3.75698661804199	https://www.genecards.org/cgi-bin/carddisp.pl?gene=BCL2
HLA-DQA1	Major Histocompatibility Complex, Class II, DQ Alpha 1	Protein Coding	P01909	55	GC06P190736	3.74779319763184	https://www.genecards.org/cgi-bin/carddisp.pl?gene=HLA-DQA1
OXT	Oxytocin/Neurophysin I Prepropeptide	Protein Coding	P01178	50	GC20P011643	3.74736309051514	https://www.genecards.org/cgi-bin/carddisp.pl?gene=OXT
PIK3CA	Phosphatidylinositol-4,5-Bisphosphate 3-Kinase Catalytic Subunit Alpha	Protein Coding	P42336	65	GC03P179148	3.74221897125244	https://www.genecards.org/cgi-bin/carddisp.pl?gene=PIK3CA
CTLA4	Cytotoxic T-Lymphocyte Associated Protein 4	Protein Coding	P16410	60	GC02P205111	3.73021030426025	https://www.genecards.org/cgi-bin/carddisp.pl?gene=CTLA4
COX4I1	Cytochrome C Oxidase Subunit 4I1	Protein Coding	P13073	59	GC16P085798	3.72676229476929	https://www.genecards.org/cgi-bin/carddisp.pl?gene=COX4I1
VPS4A	Vacuolar Protein Sorting 4 Homolog A	Protein Coding	Q9UN37	54	GC16P069311	3.72676229476929	https://www.genecards.org/cgi-bin/carddisp.pl?gene=VPS4A
SC5D	Sterol-C5-Desaturase	Protein Coding	O75845	53	GC11P121292	3.72676229476929	https://www.genecards.org/cgi-bin/carddisp.pl?gene=SC5D
LRRFIP2	LRR Binding FLII Interacting Protein 2	Protein Coding	Q9Y608	50	GC03M037052	3.72676229476929	https://www.genecards.org/cgi-bin/carddisp.pl?gene=LRRFIP2
PEX7	Peroxisomal Biogenesis Factor 7	Protein Coding	O00628	55	GC06P136822	3.72510099411011	https://www.genecards.org/cgi-bin/carddisp.pl?gene=PEX7
PIGT	Phosphatidylinositol Glycan Anchor Biosynthesis Class T	Protein Coding	Q969N2	52	GC20P045416	3.72275519371033	https://www.genecards.org/cgi-bin/carddisp.pl?gene=PIGT
WWOX	WW Domain Containing Oxidoreductase	Protein Coding	Q9NZC7	59	GC16P078099	3.72006320953369	https://www.genecards.org/cgi-bin/carddisp.pl?gene=WWOX
NPHP1	Nephrocystin 1	Protein Coding	O15259	55	GC02M110122	3.71437382698059	https://www.genecards.org/cgi-bin/carddisp.pl?gene=NPHP1
HLA-DRB1	Major Histocompatibility Complex, Class II, DR Beta 1	Protein Coding	P01911	59	GC06M111587	3.70072865486145	https://www.genecards.org/cgi-bin/carddisp.pl?gene=HLA-DRB1
PIK3CG	Phosphatidylinositol-4,5-Bisphosphate 3-Kinase Catalytic Subunit Gamma	Protein Coding	P48736	62	GC07P106865	3.69265794754028	https://www.genecards.org/cgi-bin/carddisp.pl?gene=PIK3CG
UNC45A	Unc-45 Myosin Chaperone A	Protein Coding	Q9H3U1	49	GC15P202744	3.69123029708862	https://www.genecards.org/cgi-bin/carddisp.pl?gene=UNC45A
IL2RA	Interleukin 2 Receptor Subunit Alpha	Protein Coding	P01589	63	GC10M006010	3.68967270851135	https://www.genecards.org/cgi-bin/carddisp.pl?gene=IL2RA
PAX6	Paired Box 6	Protein Coding	P26367	60	GC11M031784	3.68821048736572	https://www.genecards.org/cgi-bin/carddisp.pl?gene=PAX6
APC2	APC Regulator Of Wnt Signaling Pathway 2	Protein Coding	O95996	52	GC19P160977	3.67651	https://www.genecards.org/cgi-bin/carddisp.pl?gene=APC2
MTCH1	Mitochondrial Carrier 1	Protein Coding	Q9NZJ7	46	GC06M111717	3.67651	https://www.genecards.org/cgi-bin/carddisp.pl?gene=MTCH1
GLRX3	Glutaredoxin 3	Protein Coding	O76003	51	GC10P130136	3.67326045036316	https://www.genecards.org/cgi-bin/carddisp.pl?gene=GLRX3
HSCB	HscB Mitochondrial Iron-Sulfur Cluster Cochaperone	Protein Coding	Q8IWL3	49	GC22P028742	3.65975	https://www.genecards.org/cgi-bin/carddisp.pl?gene=HSCB
TNFRSF6B	TNF Receptor Superfamily Member 6b	Protein Coding	O95407	54	GC20P063696	3.65874743461609	https://www.genecards.org/cgi-bin/carddisp.pl?gene=TNFRSF6B
AP4M1	Adaptor Related Protein Complex 4 Subunit Mu 1	Protein Coding	O00189	50	GC07P113266	3.65293526649475	https://www.genecards.org/cgi-bin/carddisp.pl?gene=AP4M1
EGLN3	Egl-9 Family Hypoxia Inducible Factor 3	Protein Coding	Q9H6Z9	59	GC14M033924	3.63510465621948	https://www.genecards.org/cgi-bin/carddisp.pl?gene=EGLN3
G6PC2	Glucose-6-Phosphatase Catalytic Subunit 2	Protein Coding	Q9NQR9	49	GC02P168901	3.62964510917664	https://www.genecards.org/cgi-bin/carddisp.pl?gene=G6PC2
MMP9	Matrix Metallopeptidase 9	Protein Coding	P14780	66	GC20P046008	3.61856269836426	https://www.genecards.org/cgi-bin/carddisp.pl?gene=MMP9
KNG1	Kininogen 1	Protein Coding	P01042	60	GC03P186717	3.6137375831604	https://www.genecards.org/cgi-bin/carddisp.pl?gene=KNG1
HPRT1	Hypoxanthine Phosphoribosyltransferase 1	Protein Coding	P00492	60	GC0XP134460	3.60931921005249	https://www.genecards.org/cgi-bin/carddisp.pl?gene=HPRT1
VCP	Valosin Containing Protein	Protein Coding	P55072	62	GC09M035946	3.60657691955566	https://www.genecards.org/cgi-bin/carddisp.pl?gene=VCP
SLC25A37	Solute Carrier Family 25 Member 37	Protein Coding	Q9NYZ2	50	GC08P023528	3.59622526168823	https://www.genecards.org/cgi-bin/carddisp.pl?gene=SLC25A37
CHTF8	Chromosome Transmission Fidelity Factor 8	Protein Coding	P0CG13	43	GC16M075434	3.59099936485291	https://www.genecards.org/cgi-bin/carddisp.pl?gene=CHTF8
DIPK1A	Divergent Protein Kinase Domain 1A	Protein Coding	Q5T7M9	44	GC01M092833	3.58786058425903	https://www.genecards.org/cgi-bin/carddisp.pl?gene=DIPK1A
ALDH2	Aldehyde Dehydrogenase 2 Family Member	Protein Coding	P05091	63	GC12P111766	3.58372044563293	https://www.genecards.org/cgi-bin/carddisp.pl?gene=ALDH2
MECP2	Methyl-CpG Binding Protein 2	Protein Coding	P51608	59	GC0XM154021	3.57487511634827	https://www.genecards.org/cgi-bin/carddisp.pl?gene=MECP2
CAST	Calpastatin	Protein Coding	P20810	59	GC05P095975	3.57103323936462	https://www.genecards.org/cgi-bin/carddisp.pl?gene=CAST
LMNB2	Lamin B2	Protein Coding	Q03252	55	GC19M111600	3.56500768661499	https://www.genecards.org/cgi-bin/carddisp.pl?gene=LMNB2
STAT3	Signal Transducer And Activator Of Transcription 3	Protein Coding	P40763	66	GC17M042313	3.55847549438477	https://www.genecards.org/cgi-bin/carddisp.pl?gene=STAT3
RAD23B	RAD23 Homolog B, Nucleotide Excision Repair Protein	Protein Coding	P54727	59	GC09P107283	3.55306100845337	https://www.genecards.org/cgi-bin/carddisp.pl?gene=RAD23B
HBHR	Alpha-Thalassemia/Mental Retardation Syndrome, Type 1	Genetic Locus		2	GC16U990067	3.54821825027466	https://www.genecards.org/cgi-bin/carddisp.pl?gene=HBHR
TNFSF11	TNF Superfamily Member 11	Protein Coding	O14788	62	GC13P042562	3.5368549823761	https://www.genecards.org/cgi-bin/carddisp.pl?gene=TNFSF11
CD27	CD27 Molecule	Protein Coding	P26842	59	GC12P080258	3.53080534934998	https://www.genecards.org/cgi-bin/carddisp.pl?gene=CD27
BGLT3	Beta Globin Locus Transcript 3	RNA Gene		18	GC11M015978	3.52934145927429	https://www.genecards.org/cgi-bin/carddisp.pl?gene=BGLT3
FAM234A	Family With Sequence Similarity 234 Member A	Protein Coding	Q9H0X4	43	GC16P127985	3.52619624137878	https://www.genecards.org/cgi-bin/carddisp.pl?gene=FAM234A
MIR21	MicroRNA 21	RNA Gene		32	GC17P059841	3.52142667770386	https://www.genecards.org/cgi-bin/carddisp.pl?gene=MIR21
SP1	Sp1 Transcription Factor	Protein Coding	P08047	60	GC12P053380	3.51840758323669	https://www.genecards.org/cgi-bin/carddisp.pl?gene=SP1
GCH1	GTP Cyclohydrolase 1	Protein Coding	P30793	60	GC14M054842	3.50252342224121	https://www.genecards.org/cgi-bin/carddisp.pl?gene=GCH1
IFNAR1	Interferon Alpha And Beta Receptor Subunit 1	Protein Coding	P17181	62	GC21P033324	3.50235295295715	https://www.genecards.org/cgi-bin/carddisp.pl?gene=IFNAR1
ATP7A	ATPase Copper Transporting Alpha	Protein Coding	Q04656	59	GC0XP078277	3.50235295295715	https://www.genecards.org/cgi-bin/carddisp.pl?gene=ATP7A
STUB1	STIP1 Homology And U-Box Containing Protein 1	Protein Coding	Q9UNE7	57	GC16P128002	3.50235295295715	https://www.genecards.org/cgi-bin/carddisp.pl?gene=STUB1
TNFRSF9	TNF Receptor Superfamily Member 9	Protein Coding	Q07011	57	GC01M007915	3.50235295295715	https://www.genecards.org/cgi-bin/carddisp.pl?gene=TNFRSF9
NEUROD1	Neuronal Differentiation 1	Protein Coding	Q13562	56	GC02M181673	3.50031042098999	https://www.genecards.org/cgi-bin/carddisp.pl?gene=NEUROD1
NSUN3	NOP2/Sun RNA Methyltransferase 3	Protein Coding	Q9H649	49	GC03P094062	3.49965333938599	https://www.genecards.org/cgi-bin/carddisp.pl?gene=NSUN3
PROB1	Proline Rich Basic Protein 1	Protein Coding	E7EW31	37	GC05M139390	3.49965333938599	https://www.genecards.org/cgi-bin/carddisp.pl?gene=PROB1
ZNF658	Zinc Finger Protein 658	Protein Coding	Q5TYW1	37	GC09P066856	3.49965333938599	https://www.genecards.org/cgi-bin/carddisp.pl?gene=ZNF658
RASA4B	RAS P21 Protein Activator 4B	Protein Coding	C9J798	36	GC07M107138	3.49965333938599	https://www.genecards.org/cgi-bin/carddisp.pl?gene=RASA4B
NPAT	Nuclear Protein, Coactivator Of Histone Transcription	Protein Coding	Q14207	47	GC11M143671	3.49126887321472	https://www.genecards.org/cgi-bin/carddisp.pl?gene=NPAT
OPA1	OPA1 Mitochondrial Dynamin Like GTPase	Protein Coding	O60313	56	GC03P193594	3.48309731483459	https://www.genecards.org/cgi-bin/carddisp.pl?gene=OPA1
UBA5	Ubiquitin Like Modifier Activating Enzyme 5	Protein Coding	Q9GZZ9	52	GC03P132654	3.46911811828613	https://www.genecards.org/cgi-bin/carddisp.pl?gene=UBA5
NPHS1	NPHS1 Adhesion Molecule, Nephrin	Protein Coding	O60500	60	GC19M035825	3.46706771850586	https://www.genecards.org/cgi-bin/carddisp.pl?gene=NPHS1
SHBG	Sex Hormone Binding Globulin	Protein Coding	P04278	55	GC17P007613	3.45876955986023	https://www.genecards.org/cgi-bin/carddisp.pl?gene=SHBG
ENSG00000284931	Novel Protein	Protein Coding		10	GC11M015979	3.45490741729736	https://www.genecards.org/cgi-bin/carddisp.pl?gene=ENSG00000284931
CHD4	Chromodomain Helicase DNA Binding Protein 4	Protein Coding	Q14839	58	GC12M006570	3.45092129707336	https://www.genecards.org/cgi-bin/carddisp.pl?gene=CHD4
MYD88	MYD88 Innate Immune Signal Transduction Adaptor	Protein Coding	Q99836	61	GC03P042445	3.44217801094055	https://www.genecards.org/cgi-bin/carddisp.pl?gene=MYD88
PRDX1	Peroxiredoxin 1	Protein Coding	Q06830	62	GC01M045943	3.43864297866821	https://www.genecards.org/cgi-bin/carddisp.pl?gene=PRDX1
OAS1	2'-5'-Oligoadenylate Synthetase 1	Protein Coding	P00973	56	GC12P113435	3.4256329536438	https://www.genecards.org/cgi-bin/carddisp.pl?gene=OAS1
FN3K	Fructosamine 3 Kinase	Protein Coding	Q9H479	49	GC17P082735	3.42261	https://www.genecards.org/cgi-bin/carddisp.pl?gene=FN3K
SLC30A8	Solute Carrier Family 30 Member 8	Protein Coding	Q8IWU4	54	GC08P116950	3.42015385627747	https://www.genecards.org/cgi-bin/carddisp.pl?gene=SLC30A8
MT-CO1	Mitochondrially Encoded Cytochrome C Oxidase I	Protein Coding	P00395	47	GCMTP005906	3.42014527320862	https://www.genecards.org/cgi-bin/carddisp.pl?gene=MT-CO1
LUC7L	LUC7 Like	Protein Coding	Q9NQ29	49	GC16M000188	3.39534282684326	https://www.genecards.org/cgi-bin/carddisp.pl?gene=LUC7L
ASAH1	N-Acylsphingosine Amidohydrolase 1	Protein Coding	Q13510	62	GC08M018055	3.35938	https://www.genecards.org/cgi-bin/carddisp.pl?gene=ASAH1
POLG	DNA Polymerase Gamma, Catalytic Subunit	Protein Coding	P54098	62	GC15M166742	3.35938	https://www.genecards.org/cgi-bin/carddisp.pl?gene=POLG
FARS2	Phenylalanyl-TRNA Synthetase 2, Mitochondrial	Protein Coding	O95363	56	GC06P010386	3.35938	https://www.genecards.org/cgi-bin/carddisp.pl?gene=FARS2
DEF6	DEF6 Guanine Nucleotide Exchange Factor	Protein Coding	Q9H4E7	53	GC06P190814	3.35938	https://www.genecards.org/cgi-bin/carddisp.pl?gene=DEF6
HACE1	HECT Domain And Ankyrin Repeat Containing E3 Ubiquitin Protein Ligase 1	Protein Coding	Q8IYU2	53	GC06M104728	3.35938	https://www.genecards.org/cgi-bin/carddisp.pl?gene=HACE1
RNF31	Ring Finger Protein 31	Protein Coding	Q96EP0	53	GC14P024146	3.35938	https://www.genecards.org/cgi-bin/carddisp.pl?gene=RNF31
GAD1	Glutamate Decarboxylase 1	Protein Coding	Q99259	62	GC02P170813	3.35738658905029	https://www.genecards.org/cgi-bin/carddisp.pl?gene=GAD1
ADD1	Adducin 1	Protein Coding	P35611	57	GC04P031670	3.34444904327393	https://www.genecards.org/cgi-bin/carddisp.pl?gene=ADD1
ENG	Endoglin	Protein Coding	P17813	60	GC09M132959	3.34414958953857	https://www.genecards.org/cgi-bin/carddisp.pl?gene=ENG
LRBA	LPS Responsive Beige-Like Anchor Protein	Protein Coding	P50851	52	GC04M150264	3.33690905570984	https://www.genecards.org/cgi-bin/carddisp.pl?gene=LRBA
WAS	WASP Actin Nucleation Promoting Factor	Protein Coding	P42768	62	GC0XP048676	3.33139228820801	https://www.genecards.org/cgi-bin/carddisp.pl?gene=WAS
CD79A	CD79a Molecule	Protein Coding	P11912	60	GC19P041877	3.32980060577393	https://www.genecards.org/cgi-bin/carddisp.pl?gene=CD79A
RPL23	Ribosomal Protein L23	Protein Coding	P62829	52	GC17M038847	3.32460188865662	https://www.genecards.org/cgi-bin/carddisp.pl?gene=RPL23
PNKP	Polynucleotide Kinase 3'-Phosphatase	Protein Coding	Q96T60	59	GC19M112827	3.32207274436951	https://www.genecards.org/cgi-bin/carddisp.pl?gene=PNKP
APTX	Aprataxin	Protein Coding	Q7Z2E3	56	GC09M032886	3.32207274436951	https://www.genecards.org/cgi-bin/carddisp.pl?gene=APTX
RAD51D	RAD51 Paralog D	Protein Coding	O75771	54	GC17M035092	3.31554913520813	https://www.genecards.org/cgi-bin/carddisp.pl?gene=RAD51D
DNAH8	Dynein Axonemal Heavy Chain 8	Protein Coding	Q96JB1	49	GC06P190852	3.3054187297821	https://www.genecards.org/cgi-bin/carddisp.pl?gene=DNAH8
CBL	Cbl Proto-Oncogene	Protein Coding	P22681	64	GC11P119206	3.30495882034302	https://www.genecards.org/cgi-bin/carddisp.pl?gene=CBL
SLC25A15	Solute Carrier Family 25 Member 15	Protein Coding	Q9Y619	57	GC13P040789	3.29892921447754	https://www.genecards.org/cgi-bin/carddisp.pl?gene=SLC25A15
WRN	WRN RecQ Like Helicase	Protein Coding	Q14191	60	GC08P031033	3.29635167121887	https://www.genecards.org/cgi-bin/carddisp.pl?gene=WRN
CEBPA	CCAAT Enhancer Binding Protein Alpha	Protein Coding	P49715	60	GC19M033299	3.28886461257935	https://www.genecards.org/cgi-bin/carddisp.pl?gene=CEBPA
AIMP1	Aminoacyl TRNA Synthetase Complex Interacting Multifunctional Protein 1	Protein Coding	Q12904	57	GC04P106315	3.28561806678772	https://www.genecards.org/cgi-bin/carddisp.pl?gene=AIMP1
CYP2E1	Cytochrome P450 Family 2 Subfamily E Member 1	Protein Coding	P05181	59	GC10P133520	3.28534197807312	https://www.genecards.org/cgi-bin/carddisp.pl?gene=CYP2E1
NKX2-1	NK2 Homeobox 1	Protein Coding	P43699	60	GC14M036516	3.25977921485901	https://www.genecards.org/cgi-bin/carddisp.pl?gene=NKX2-1
BLM	BLM RecQ Like Helicase	Protein Coding	P54132	62	GC15P090717	3.25051498413086	https://www.genecards.org/cgi-bin/carddisp.pl?gene=BLM
H3C12	H3 Clustered Histone 12	Protein Coding	P68431	46	GC06M113016	3.24802160263062	https://www.genecards.org/cgi-bin/carddisp.pl?gene=H3C12
BLK	BLK Proto-Oncogene, Src Family Tyrosine Kinase	Protein Coding	P51451	61	GC08P011486	3.24448227882385	https://www.genecards.org/cgi-bin/carddisp.pl?gene=BLK
DDX41	DEAD-Box Helicase 41	Protein Coding	Q9UJV9	56	GC05M177511	3.24091482162476	https://www.genecards.org/cgi-bin/carddisp.pl?gene=DDX41
HSPD1	Heat Shock Protein Family D (Hsp60) Member 1	Protein Coding	P10809	61	GC02M197486	3.23487019538879	https://www.genecards.org/cgi-bin/carddisp.pl?gene=HSPD1
PTRH2	Peptidyl-TRNA Hydrolase 2	Protein Coding	Q9Y3E5	55	GC17M059674	3.2270495891571	https://www.genecards.org/cgi-bin/carddisp.pl?gene=PTRH2
GFI1	Growth Factor Independent 1 Transcriptional Repressor	Protein Coding	Q99684	53	GC01M092474	3.22247743606567	https://www.genecards.org/cgi-bin/carddisp.pl?gene=GFI1
CREB1	CAMP Responsive Element Binding Protein 1	Protein Coding	P16220	63	GC02P207529	3.2216899394989	https://www.genecards.org/cgi-bin/carddisp.pl?gene=CREB1
HNRNPA1	Heterogeneous Nuclear Ribonucleoprotein A1	Protein Coding	P09651	60	GC12P054280	3.21000909805298	https://www.genecards.org/cgi-bin/carddisp.pl?gene=HNRNPA1
PLA2G6	Phospholipase A2 Group VI	Protein Coding	O60733	60	GC22M090050	3.21000909805298	https://www.genecards.org/cgi-bin/carddisp.pl?gene=PLA2G6
CYP27A1	Cytochrome P450 Family 27 Subfamily A Member 1	Protein Coding	Q02318	59	GC02P218781	3.21000909805298	https://www.genecards.org/cgi-bin/carddisp.pl?gene=CYP27A1
TARDBP	TAR DNA Binding Protein	Protein Coding	Q13148	59	GC01P083318	3.21000909805298	https://www.genecards.org/cgi-bin/carddisp.pl?gene=TARDBP
AARS2	Alanyl-TRNA Synthetase 2, Mitochondrial	Protein Coding	Q5JTZ9	56	GC06M111837	3.21000909805298	https://www.genecards.org/cgi-bin/carddisp.pl?gene=AARS2
CPT1C	Carnitine Palmitoyltransferase 1C	Protein Coding	Q8TCG5	55	GC19P049690	3.21000909805298	https://www.genecards.org/cgi-bin/carddisp.pl?gene=CPT1C
SCYL1	SCY1 Like Pseudokinase 1	Protein Coding	Q96KG9	53	GC11P065525	3.21000909805298	https://www.genecards.org/cgi-bin/carddisp.pl?gene=SCYL1
INPP5E	Inositol Polyphosphate-5-Phosphatase E	Protein Coding	Q9NRR6	52	GC09M136428	3.21000909805298	https://www.genecards.org/cgi-bin/carddisp.pl?gene=INPP5E
PRRT2	Proline Rich Transmembrane Protein 2	Protein Coding	Q7Z6L0	52	GC16P029811	3.21000909805298	https://www.genecards.org/cgi-bin/carddisp.pl?gene=PRRT2
OPA3	Outer Mitochondrial Membrane Lipid Metabolism Regulator OPA3	Protein Coding	Q9H6K4	50	GC19M045527	3.21000909805298	https://www.genecards.org/cgi-bin/carddisp.pl?gene=OPA3
TECPR2	Tectonin Beta-Propeller Repeat Containing 2	Protein Coding	O15040	47	GC14P102362	3.21000909805298	https://www.genecards.org/cgi-bin/carddisp.pl?gene=TECPR2
TMEM216	Transmembrane Protein 216	Protein Coding	Q9P0N5	46	GC11P114724	3.21000909805298	https://www.genecards.org/cgi-bin/carddisp.pl?gene=TMEM216
SRPRA	SRP Receptor Subunit Alpha	Protein Coding	P08240	48	GC11M143993	3.20208549499512	https://www.genecards.org/cgi-bin/carddisp.pl?gene=SRPRA
CAPN10	Calpain 10	Protein Coding	Q9HC96	53	GC02P240586	3.19876527786255	https://www.genecards.org/cgi-bin/carddisp.pl?gene=CAPN10
PDP1	Pyruvate Dehydrogenase Phosphatase Catalytic Subunit 1	Protein Coding	Q9P0J1	60	GC08P093857	3.18616676330566	https://www.genecards.org/cgi-bin/carddisp.pl?gene=PDP1
HELLS	Helicase, Lymphoid Specific	Protein Coding	Q9NRZ9	57	GC10P128718	3.17132973670959	https://www.genecards.org/cgi-bin/carddisp.pl?gene=HELLS
MIRLET7C	MicroRNA Let-7c	RNA Gene		30	GC21P021916	3.17062520980835	https://www.genecards.org/cgi-bin/carddisp.pl?gene=MIRLET7C
BTD	Biotinidase	Protein Coding	P43251	57	GC03P028908	3.16248941421509	https://www.genecards.org/cgi-bin/carddisp.pl?gene=BTD
NOS1	Nitric Oxide Synthase 1	Protein Coding	P29475	63	GC12M117208	3.16010475158691	https://www.genecards.org/cgi-bin/carddisp.pl?gene=NOS1
FOXP3	Forkhead Box P3	Protein Coding	Q9BZS1	60	GC0XM049250	3.14922213554382	https://www.genecards.org/cgi-bin/carddisp.pl?gene=FOXP3
HSPB1	Heat Shock Protein Family B (Small) Member 1	Protein Coding	P04792	65	GC07P076302	3.14731431007385	https://www.genecards.org/cgi-bin/carddisp.pl?gene=HSPB1
TH	Tyrosine Hydroxylase	Protein Coding	P07101	63	GC11M002163	3.1403386592865	https://www.genecards.org/cgi-bin/carddisp.pl?gene=TH
FIG4	FIG4 Phosphoinositide 5-Phosphatase	Protein Coding	Q92562	56	GC06P191560	3.1403386592865	https://www.genecards.org/cgi-bin/carddisp.pl?gene=FIG4
NOP56	NOP56 Ribonucleoprotein	Protein Coding	O00567	55	GC20P011630	3.13726282119751	https://www.genecards.org/cgi-bin/carddisp.pl?gene=NOP56
MYCN	MYCN Proto-Oncogene, BHLH Transcription Factor	Protein Coding	P04198	59	GC02P016028	3.13554406166077	https://www.genecards.org/cgi-bin/carddisp.pl?gene=MYCN
FGF2	Fibroblast Growth Factor 2	Protein Coding	P09038	59	GC04P122826	3.13068628311157	https://www.genecards.org/cgi-bin/carddisp.pl?gene=FGF2
INSR	Insulin Receptor	Protein Coding	P06213	66	GC19M007112	3.13045883178711	https://www.genecards.org/cgi-bin/carddisp.pl?gene=INSR
FTL	Ferritin Light Chain	Protein Coding	P02792	58	GC19P048965	3.12771272659302	https://www.genecards.org/cgi-bin/carddisp.pl?gene=FTL
H3Y2	H3.Y Histone 2	Protein Coding	P0DPK5	24	GC05M017494	3.11628532409668	https://www.genecards.org/cgi-bin/carddisp.pl?gene=H3Y2
FPR1	Formyl Peptide Receptor 1	Protein Coding	P21462	59	GC19M051745	3.11174130439758	https://www.genecards.org/cgi-bin/carddisp.pl?gene=FPR1
H3-3B	H3.3 Histone B	Protein Coding	P84243	50	GC17M101834	3.1105625629425	https://www.genecards.org/cgi-bin/carddisp.pl?gene=H3-3B
VLDLR	Very Low Density Lipoprotein Receptor	Protein Coding	P98155	61	GC09P002611	3.10453295707703	https://www.genecards.org/cgi-bin/carddisp.pl?gene=VLDLR
HNRNPA2B1	Heterogeneous Nuclear Ribonucleoprotein A2/B1	Protein Coding	P22626	59	GC07M026174	3.10453295707703	https://www.genecards.org/cgi-bin/carddisp.pl?gene=HNRNPA2B1
MAG	Myelin Associated Glycoprotein	Protein Coding	P20916	59	GC19P035292	3.10453295707703	https://www.genecards.org/cgi-bin/carddisp.pl?gene=MAG
NDUFS7	NADH:Ubiquinone Oxidoreductase Core Subunit S7	Protein Coding	O75251	58	GC19P160972	3.10453295707703	https://www.genecards.org/cgi-bin/carddisp.pl?gene=NDUFS7
NT5C2	5'-Nucleotidase, Cytosolic II	Protein Coding	P49902	58	GC10M103092	3.10453295707703	https://www.genecards.org/cgi-bin/carddisp.pl?gene=NT5C2
PSMA3	Proteasome 20S Subunit Alpha 3	Protein Coding	P25788	58	GC14P058244	3.10453295707703	https://www.genecards.org/cgi-bin/carddisp.pl?gene=PSMA3
ATXN1	Ataxin 1	Protein Coding	P54253	56	GC06M016299	3.10453295707703	https://www.genecards.org/cgi-bin/carddisp.pl?gene=ATXN1
EIF2B4	Eukaryotic Translation Initiation Factor 2B Subunit Delta	Protein Coding	Q9UI10	56	GC02M027364	3.10453295707703	https://www.genecards.org/cgi-bin/carddisp.pl?gene=EIF2B4
GMPPB	GDP-Mannose Pyrophosphorylase B	Protein Coding	Q9Y5P6	56	GC03M049716	3.10453295707703	https://www.genecards.org/cgi-bin/carddisp.pl?gene=GMPPB
VAMP1	Vesicle Associated Membrane Protein 1	Protein Coding	P23763	56	GC12M006462	3.10453295707703	https://www.genecards.org/cgi-bin/carddisp.pl?gene=VAMP1
ADGRG1	Adhesion G Protein-Coupled Receptor G1	Protein Coding	Q9Y653	55	GC16P057610	3.10453295707703	https://www.genecards.org/cgi-bin/carddisp.pl?gene=ADGRG1
EIF2B5	Eukaryotic Translation Initiation Factor 2B Subunit Epsilon	Protein Coding	Q13144	55	GC03P184135	3.10453295707703	https://www.genecards.org/cgi-bin/carddisp.pl?gene=EIF2B5
GOSR2	Golgi SNAP Receptor Complex Member 2	Protein Coding	O14653	54	GC17P165400	3.10453295707703	https://www.genecards.org/cgi-bin/carddisp.pl?gene=GOSR2
ATL1	Atlastin GTPase 1	Protein Coding	Q8WXF7	52	GC14P050532	3.10453295707703	https://www.genecards.org/cgi-bin/carddisp.pl?gene=ATL1
CC2D2A	Coiled-Coil And C2 Domain Containing 2A	Protein Coding	Q9P2K1	52	GC04P032170	3.10453295707703	https://www.genecards.org/cgi-bin/carddisp.pl?gene=CC2D2A
L2HGDH	L-2-Hydroxyglutarate Dehydrogenase	Protein Coding	Q9H9P8	52	GC14M050237	3.10453295707703	https://www.genecards.org/cgi-bin/carddisp.pl?gene=L2HGDH
SPG11	SPG11 Vesicle Trafficking Associated, Spatacsin	Protein Coding	Q96JI7	52	GC15M049870	3.10453295707703	https://www.genecards.org/cgi-bin/carddisp.pl?gene=SPG11
SLC52A2	Solute Carrier Family 52 Member 2	Protein Coding	Q9HAB3	50	GC08P144333	3.10453295707703	https://www.genecards.org/cgi-bin/carddisp.pl?gene=SLC52A2
VPS54	VPS54 Subunit Of GARP Complex	Protein Coding	Q9P1Q0	49	GC02M063892	3.10453295707703	https://www.genecards.org/cgi-bin/carddisp.pl?gene=VPS54
ANKZF1	Ankyrin Repeat And Zinc Finger Peptidyl TRNA Hydrolase 1	Protein Coding	Q9H8Y5	47	GC02P219229	3.10453295707703	https://www.genecards.org/cgi-bin/carddisp.pl?gene=ANKZF1
CAPZB	Capping Actin Protein Of Muscle Z-Line Subunit Beta	Protein Coding	P47756	51	GC01M036383	3.10171914100647	https://www.genecards.org/cgi-bin/carddisp.pl?gene=CAPZB
MYL12A	Myosin Light Chain 12A	Protein Coding	P19105	50	GC18P003238	3.10171914100647	https://www.genecards.org/cgi-bin/carddisp.pl?gene=MYL12A
GHRL	Ghrelin And Obestatin Prepropeptide	Protein Coding	Q9UBU3	55	GC03M010285	3.08973431587219	https://www.genecards.org/cgi-bin/carddisp.pl?gene=GHRL
EEF2	Eukaryotic Translation Elongation Factor 2	Protein Coding	P13639	61	GC19M003976	3.08959054946899	https://www.genecards.org/cgi-bin/carddisp.pl?gene=EEF2
PDYN	Prodynorphin	Protein Coding	P01213	57	GC20M001978	3.08959054946899	https://www.genecards.org/cgi-bin/carddisp.pl?gene=PDYN
CYBRD1	Cytochrome B Reductase 1	Protein Coding	Q53TN4	52	GC02P171522	3.08377814292908	https://www.genecards.org/cgi-bin/carddisp.pl?gene=CYBRD1
MEN1	Menin 1	Protein Coding	O00255	59	GC11M064803	3.08206701278687	https://www.genecards.org/cgi-bin/carddisp.pl?gene=MEN1
JAZF1	JAZF Zinc Finger 1	Protein Coding	Q86VZ6	49	GC07M027830	3.0767457485199	https://www.genecards.org/cgi-bin/carddisp.pl?gene=JAZF1
MIR17	MicroRNA 17	RNA Gene		27	GC13P091350	3.0733048915863	https://www.genecards.org/cgi-bin/carddisp.pl?gene=MIR17
EZH2	Enhancer Of Zeste 2 Polycomb Repressive Complex 2 Subunit	Protein Coding	Q15910	66	GC07M148807	3.06712460517883	https://www.genecards.org/cgi-bin/carddisp.pl?gene=EZH2
MPO	Myeloperoxidase	Protein Coding	P05164	65	GC17M058269	3.06342053413391	https://www.genecards.org/cgi-bin/carddisp.pl?gene=MPO
IGFBP1	Insulin Like Growth Factor Binding Protein 1	Protein Coding	P08833	55	GC07P052244	3.05954933166504	https://www.genecards.org/cgi-bin/carddisp.pl?gene=IGFBP1
CTSE	Cathepsin E	Protein Coding	P14091	56	GC01M206009	3.05870461463928	https://www.genecards.org/cgi-bin/carddisp.pl?gene=CTSE
HOXA11	Homeobox A11	Protein Coding	P31270	52	GC07M028276	3.05476188659668	https://www.genecards.org/cgi-bin/carddisp.pl?gene=HOXA11
PPARGC1A	PPARG Coactivator 1 Alpha	Protein Coding	Q9UBK2	60	GC04M023755	3.04892587661743	https://www.genecards.org/cgi-bin/carddisp.pl?gene=PPARGC1A
APPL1	Adaptor Protein, Phosphotyrosine Interacting With PH Domain And Leucine Zipper 1	Protein Coding	Q9UKG1	57	GC03P057227	3.04409337043762	https://www.genecards.org/cgi-bin/carddisp.pl?gene=APPL1
TOP2B	DNA Topoisomerase II Beta	Protein Coding	Q02880	58	GC03M029437	3.0360541343689	https://www.genecards.org/cgi-bin/carddisp.pl?gene=TOP2B
PNPLA6	Patatin Like Domain 6, Lysophospholipase	Protein Coding	Q8IY17	56	GC19P007534	3.0360541343689	https://www.genecards.org/cgi-bin/carddisp.pl?gene=PNPLA6
SLC39A7	Solute Carrier Family 39 Member 7	Protein Coding	Q92504	55	GC06P033200	3.0360541343689	https://www.genecards.org/cgi-bin/carddisp.pl?gene=SLC39A7
ICOSLG	Inducible T Cell Costimulator Ligand	Protein Coding	O75144	54	GC21M055287	3.0360541343689	https://www.genecards.org/cgi-bin/carddisp.pl?gene=ICOSLG
CEP290	Centrosomal Protein 290	Protein Coding	O15078	53	GC12M088049	3.0360541343689	https://www.genecards.org/cgi-bin/carddisp.pl?gene=CEP290
FNIP1	Folliculin Interacting Protein 1	Protein Coding	Q8TF40	50	GC05M131641	3.0360541343689	https://www.genecards.org/cgi-bin/carddisp.pl?gene=FNIP1
PSEN1	Presenilin 1	Protein Coding	P49768	66	GC14P073136	3.03320932388306	https://www.genecards.org/cgi-bin/carddisp.pl?gene=PSEN1
PRICKLE1	Prickle Planar Cell Polarity Protein 1	Protein Coding	Q96MT3	56	GC12M042456	3.03320932388306	https://www.genecards.org/cgi-bin/carddisp.pl?gene=PRICKLE1
EIF2S1	Eukaryotic Translation Initiation Factor 2 Subunit Alpha	Protein Coding	P05198	58	GC14P067359	3.03157496452332	https://www.genecards.org/cgi-bin/carddisp.pl?gene=EIF2S1
NPPA	Natriuretic Peptide A	Protein Coding	P01160	57	GC01M036050	3.02749752998352	https://www.genecards.org/cgi-bin/carddisp.pl?gene=NPPA
CERNA3	Competing Endogenous LncRNA 3 For MiR-645	RNA Gene		20	GC08P056502	3.02613520622253	https://www.genecards.org/cgi-bin/carddisp.pl?gene=CERNA3
HFE-AS1	HFE Antisense RNA 1	RNA Gene		14	GC06M110975	2.99966955184937	https://www.genecards.org/cgi-bin/carddisp.pl?gene=HFE-AS1
TLR2	Toll Like Receptor 2	Protein Coding	O60603	64	GC04P153684	2.99489164352417	https://www.genecards.org/cgi-bin/carddisp.pl?gene=TLR2
STOM	Stomatin	Protein Coding	P27105	53	GC09M121338	2.99431872367859	https://www.genecards.org/cgi-bin/carddisp.pl?gene=STOM
NSMCE2	NSE2 SUMO Ligase Component Of SMC5/6 Complex	Protein Coding	Q96MF7	50	GC08P125091	2.99071025848389	https://www.genecards.org/cgi-bin/carddisp.pl?gene=NSMCE2
FMR1	Fragile X Messenger Ribonucleoprotein 1	Protein Coding	Q06787	57	GC0XP148000	2.99021768569946	https://www.genecards.org/cgi-bin/carddisp.pl?gene=FMR1
TDP1	Tyrosyl-DNA Phosphodiesterase 1	Protein Coding	Q9NUW8	57	GC14P089954	2.99021768569946	https://www.genecards.org/cgi-bin/carddisp.pl?gene=TDP1
TWNK	Twinkle MtDNA Helicase	Protein Coding	Q96RR1	55	GC10P128891	2.99021768569946	https://www.genecards.org/cgi-bin/carddisp.pl?gene=TWNK
REEP1	Receptor Accessory Protein 1	Protein Coding	Q9H902	52	GC02M086213	2.99021768569946	https://www.genecards.org/cgi-bin/carddisp.pl?gene=REEP1
HGF	Hepatocyte Growth Factor	Protein Coding	P14210	65	GC07M081699	2.98136377334595	https://www.genecards.org/cgi-bin/carddisp.pl?gene=HGF
CHIT1	Chitinase 1	Protein Coding	Q13231	56	GC01M203213	2.97450852394104	https://www.genecards.org/cgi-bin/carddisp.pl?gene=CHIT1
CTSF	Cathepsin F	Protein Coding	Q9UBX1	62	GC11M143041	2.9670741558075	https://www.genecards.org/cgi-bin/carddisp.pl?gene=CTSF
ITPR1	Inositol 1,4,5-Trisphosphate Receptor Type 1	Protein Coding	Q14643	62	GC03P004500	2.9670741558075	https://www.genecards.org/cgi-bin/carddisp.pl?gene=ITPR1
CACNA1A	Calcium Voltage-Gated Channel Subunit Alpha1 A	Protein Coding	O00555	60	GC19M013206	2.9670741558075	https://www.genecards.org/cgi-bin/carddisp.pl?gene=CACNA1A
ALDH5A1	Aldehyde Dehydrogenase 5 Family Member A1	Protein Coding	P51649	59	GC06P024494	2.9670741558075	https://www.genecards.org/cgi-bin/carddisp.pl?gene=ALDH5A1
ATP2B3	ATPase Plasma Membrane Ca2+ Transporting 3	Protein Coding	Q16720	59	GC0XP153517	2.9670741558075	https://www.genecards.org/cgi-bin/carddisp.pl?gene=ATP2B3
CSTB	Cystatin B	Protein Coding	P04080	59	GC21M043772	2.9670741558075	https://www.genecards.org/cgi-bin/carddisp.pl?gene=CSTB
PDHX	Pyruvate Dehydrogenase Complex Component X	Protein Coding	O00330	59	GC11P034894	2.9670741558075	https://www.genecards.org/cgi-bin/carddisp.pl?gene=PDHX
PFN1	Profilin 1	Protein Coding	P07737	59	GC17M004945	2.9670741558075	https://www.genecards.org/cgi-bin/carddisp.pl?gene=PFN1
TPP1	Tripeptidyl Peptidase 1	Protein Coding	O14773	59	GC11M016059	2.9670741558075	https://www.genecards.org/cgi-bin/carddisp.pl?gene=TPP1
B4GALNT1	Beta-1,4-N-Acetyl-Galactosaminyltransferase 1	Protein Coding	Q00973	58	GC12M057623	2.9670741558075	https://www.genecards.org/cgi-bin/carddisp.pl?gene=B4GALNT1
CA8	Carbonic Anhydrase 8	Protein Coding	P35219	58	GC08M060187	2.9670741558075	https://www.genecards.org/cgi-bin/carddisp.pl?gene=CA8
CLCN2	Chloride Voltage-Gated Channel 2	Protein Coding	P51788	57	GC03M184346	2.9670741558075	https://www.genecards.org/cgi-bin/carddisp.pl?gene=CLCN2
EIF2B2	Eukaryotic Translation Initiation Factor 2B Subunit Beta	Protein Coding	P49770	57	GC14P075002	2.9670741558075	https://www.genecards.org/cgi-bin/carddisp.pl?gene=EIF2B2
FUS	FUS RNA Binding Protein	Protein Coding	P35637	57	GC16P031180	2.9670741558075	https://www.genecards.org/cgi-bin/carddisp.pl?gene=FUS
TTBK2	Tau Tubulin Kinase 2	Protein Coding	Q6IQ55	57	GC15M042738	2.9670741558075	https://www.genecards.org/cgi-bin/carddisp.pl?gene=TTBK2
ATN1	Atrophin 1	Protein Coding	P54259	56	GC12P080293	2.9670741558075	https://www.genecards.org/cgi-bin/carddisp.pl?gene=ATN1
EIF2B1	Eukaryotic Translation Initiation Factor 2B Subunit Alpha	Protein Coding	Q14232	56	GC12M123620	2.9670741558075	https://www.genecards.org/cgi-bin/carddisp.pl?gene=EIF2B1
MBD4	Methyl-CpG Binding Domain 4, DNA Glycosylase	Protein Coding	O95243	56	GC03M129430	2.9670741558075	https://www.genecards.org/cgi-bin/carddisp.pl?gene=MBD4
RARS1	Arginyl-TRNA Synthetase 1	Protein Coding	P54136	56	GC05P168487	2.9670741558075	https://www.genecards.org/cgi-bin/carddisp.pl?gene=RARS1
ATXN10	Ataxin 10	Protein Coding	Q9UBB4	55	GC22P097615	2.9670741558075	https://www.genecards.org/cgi-bin/carddisp.pl?gene=ATXN10
COQ8A	Coenzyme Q8A	Protein Coding	Q8NI60	55	GC01P226982	2.9670741558075	https://www.genecards.org/cgi-bin/carddisp.pl?gene=COQ8A
DARS2	Aspartyl-TRNA Synthetase 2, Mitochondrial	Protein Coding	Q6PI48	55	GC01P173824	2.9670741558075	https://www.genecards.org/cgi-bin/carddisp.pl?gene=DARS2
ELOVL5	ELOVL Fatty Acid Elongase 5	Protein Coding	Q9NYP7	55	GC06M053267	2.9670741558075	https://www.genecards.org/cgi-bin/carddisp.pl?gene=ELOVL5
MAP3K14	Mitogen-Activated Protein Kinase Kinase Kinase 14	Protein Coding	Q99558	55	GC17M045263	2.9670741558075	https://www.genecards.org/cgi-bin/carddisp.pl?gene=MAP3K14
RNF216	Ring Finger Protein 216	Protein Coding	Q9NWF9	55	GC07M005620	2.9670741558075	https://www.genecards.org/cgi-bin/carddisp.pl?gene=RNF216
AUH	AU RNA Binding Methylglutaconyl-CoA Hydratase	Protein Coding	Q13825	54	GC09M091213	2.9670741558075	https://www.genecards.org/cgi-bin/carddisp.pl?gene=AUH
ABHD12	Abhydrolase Domain Containing 12, Lysophospholipase	Protein Coding	Q8N2K0	53	GC20M025294	2.9670741558075	https://www.genecards.org/cgi-bin/carddisp.pl?gene=ABHD12
ALG6	ALG6 Alpha-1,3-Glucosyltransferase	Protein Coding	Q9Y672	53	GC01P063367	2.9670741558075	https://www.genecards.org/cgi-bin/carddisp.pl?gene=ALG6
KIF1C	Kinesin Family Member 1C	Protein Coding	O43896	53	GC17P164025	2.9670741558075	https://www.genecards.org/cgi-bin/carddisp.pl?gene=KIF1C
NFAT5	Nuclear Factor Of Activated T Cells 5	Protein Coding	O94916	53	GC16P069565	2.9670741558075	https://www.genecards.org/cgi-bin/carddisp.pl?gene=NFAT5
PEX10	Peroxisomal Biogenesis Factor 10	Protein Coding	O60683	53	GC01M002403	2.9670741558075	https://www.genecards.org/cgi-bin/carddisp.pl?gene=PEX10
SPPL2A	Signal Peptide Peptidase Like 2A	Protein Coding	Q8TCT8	53	GC15M050702	2.9670741558075	https://www.genecards.org/cgi-bin/carddisp.pl?gene=SPPL2A
TAOK2	TAO Kinase 2	Protein Coding	Q9UL54	53	GC16P128882	2.9670741558075	https://www.genecards.org/cgi-bin/carddisp.pl?gene=TAOK2
PLEKHG5	Pleckstrin Homology And RhoGEF Domain Containing G5	Protein Coding	O94827	52	GC01M023477	2.9670741558075	https://www.genecards.org/cgi-bin/carddisp.pl?gene=PLEKHG5
AP4B1	Adaptor Related Protein Complex 4 Subunit Beta 1	Protein Coding	Q9Y6B7	51	GC01M113894	2.9670741558075	https://www.genecards.org/cgi-bin/carddisp.pl?gene=AP4B1
CWF19L1	CWF19 Like Cell Cycle Control Factor 1	Protein Coding	Q69YN2	51	GC10M100232	2.9670741558075	https://www.genecards.org/cgi-bin/carddisp.pl?gene=CWF19L1
WASHC5	WASH Complex Subunit 5	Protein Coding	Q12768	51	GC08M138472	2.9670741558075	https://www.genecards.org/cgi-bin/carddisp.pl?gene=WASHC5
ATCAY	ATCAY Kinesin Light Chain Interacting Caytaxin	Protein Coding	Q86WG3	50	GC19P161069	2.9670741558075	https://www.genecards.org/cgi-bin/carddisp.pl?gene=ATCAY
FLRT1	Fibronectin Leucine Rich Transmembrane Protein 1	Protein Coding	Q9NZU1	50	GC11P114922	2.9670741558075	https://www.genecards.org/cgi-bin/carddisp.pl?gene=FLRT1
PQBP1	Polyglutamine Binding Protein 1	Protein Coding	O60828	50	GC0XP048890	2.9670741558075	https://www.genecards.org/cgi-bin/carddisp.pl?gene=PQBP1
AP4E1	Adaptor Related Protein Complex 4 Subunit Epsilon 1	Protein Coding	Q9UPM8	49	GC15P201847	2.9670741558075	https://www.genecards.org/cgi-bin/carddisp.pl?gene=AP4E1
AP5Z1	Adaptor Related Protein Complex 5 Subunit Zeta 1	Protein Coding	O43299	49	GC07P004775	2.9670741558075	https://www.genecards.org/cgi-bin/carddisp.pl?gene=AP5Z1
KLC4	Kinesin Light Chain 4	Protein Coding	Q9NSK0	49	GC06P043040	2.9670741558075	https://www.genecards.org/cgi-bin/carddisp.pl?gene=KLC4
WDR81	WD Repeat Domain 81	Protein Coding	Q562E7	49	GC17P001716	2.9670741558075	https://www.genecards.org/cgi-bin/carddisp.pl?gene=WDR81
SAMD14	Sterile Alpha Motif Domain Containing 14	Protein Coding	Q8IZD0	44	GC17M050110	2.9670741558075	https://www.genecards.org/cgi-bin/carddisp.pl?gene=SAMD14
STK11	Serine/Threonine Kinase 11	Protein Coding	Q15831	62	GC19P001177	2.96611166000366	https://www.genecards.org/cgi-bin/carddisp.pl?gene=STK11
MIR16-1	MicroRNA 16-1	RNA Gene		29	GC13M050048	2.96442604064941	https://www.genecards.org/cgi-bin/carddisp.pl?gene=MIR16-1
LRP2	LDL Receptor Related Protein 2	Protein Coding	P98164	61	GC02M169127	2.9557683467865	https://www.genecards.org/cgi-bin/carddisp.pl?gene=LRP2
DRC9	Dynein Regulatory Complex Subunit 9	Protein Coding	Q9H095	43	GC03M197889	2.95331764221191	https://www.genecards.org/cgi-bin/carddisp.pl?gene=DRC9
RPS10-NUDT3	RPS10-NUDT3 Readthrough	Protein Coding		28	GC06M114524	2.95331764221191	https://www.genecards.org/cgi-bin/carddisp.pl?gene=RPS10-NUDT3
CD44	CD44 Molecule (IN Blood Group)	Protein Coding	P16070	62	GC11P035139	2.9467396736145	https://www.genecards.org/cgi-bin/carddisp.pl?gene=CD44
IL1RN	Interleukin 1 Receptor Antagonist	Protein Coding	P18510	62	GC02P157308	2.93767213821411	https://www.genecards.org/cgi-bin/carddisp.pl?gene=IL1RN
DNMT3B	DNA Methyltransferase 3 Beta	Protein Coding	Q9UBC3	63	GC20P032762	2.93607378005981	https://www.genecards.org/cgi-bin/carddisp.pl?gene=DNMT3B
SAMD9	Sterile Alpha Motif Domain Containing 9	Protein Coding	Q5K651	48	GC07M093099	2.9301700592041	https://www.genecards.org/cgi-bin/carddisp.pl?gene=SAMD9
HMGA2	High Mobility Group AT-Hook 2	Protein Coding	P52926	57	GC12P065824	2.91343188285828	https://www.genecards.org/cgi-bin/carddisp.pl?gene=HMGA2
SNAP25	Synaptosome Associated Protein 25	Protein Coding	P60880	62	GC20P011804	2.91069269180298	https://www.genecards.org/cgi-bin/carddisp.pl?gene=SNAP25
KCND3	Potassium Voltage-Gated Channel Subfamily D Member 3	Protein Coding	Q9UK17	59	GC01M111770	2.91069269180298	https://www.genecards.org/cgi-bin/carddisp.pl?gene=KCND3
ANG	Angiogenin	Protein Coding	P03950	57	GC14P060243	2.91069269180298	https://www.genecards.org/cgi-bin/carddisp.pl?gene=ANG
KIF1A	Kinesin Family Member 1A	Protein Coding	Q12756	56	GC02M240713	2.91069269180298	https://www.genecards.org/cgi-bin/carddisp.pl?gene=KIF1A
SPG7	SPG7 Matrix AAA Peptidase Subunit, Paraplegin	Protein Coding	Q9UQ90	56	GC16P130822	2.91069269180298	https://www.genecards.org/cgi-bin/carddisp.pl?gene=SPG7
SACS	Sacsin Molecular Chaperone	Protein Coding	Q9NZJ4	50	GC13M023288	2.91069269180298	https://www.genecards.org/cgi-bin/carddisp.pl?gene=SACS
CYP3A4	Cytochrome P450 Family 3 Subfamily A Member 4	Protein Coding	P08684	62	GC07M107017	2.91037392616272	https://www.genecards.org/cgi-bin/carddisp.pl?gene=CYP3A4
COG2	Component Of Oligomeric Golgi Complex 2	Protein Coding	Q14746	50	GC01P230642	2.89831113815308	https://www.genecards.org/cgi-bin/carddisp.pl?gene=COG2
RPL8	Ribosomal Protein L8	Protein Coding	P62917	52	GC08M147625	2.89480495452881	https://www.genecards.org/cgi-bin/carddisp.pl?gene=RPL8
MECOM	MDS1 And EVI1 Complex Locus	Protein Coding	Q03112	60	GC03M169083	2.88032913208008	https://www.genecards.org/cgi-bin/carddisp.pl?gene=MECOM
PPP2R2B	Protein Phosphatase 2 Regulatory Subunit Bbeta	Protein Coding	Q00005	57	GC05M146582	2.88025188446045	https://www.genecards.org/cgi-bin/carddisp.pl?gene=PPP2R2B
SYNE1	Spectrin Repeat Containing Nuclear Envelope Protein 1	Protein Coding	Q8NF91	53	GC06M152121	2.88025188446045	https://www.genecards.org/cgi-bin/carddisp.pl?gene=SYNE1
HYCC1	Hyccin PI4KA Lipid Kinase Complex Subunit 1	Protein Coding	Q9BYI3	47	GC07M023019	2.88025188446045	https://www.genecards.org/cgi-bin/carddisp.pl?gene=HYCC1
HYOU1	Hypoxia Up-Regulated 1	Protein Coding	Q9Y4L1	57	GC11M143848	2.87615823745728	https://www.genecards.org/cgi-bin/carddisp.pl?gene=HYOU1
ALMS1	ALMS1 Centrosome And Basal Body Associated Protein	Protein Coding	Q8TCU4	51	GC02P073385	2.87233304977417	https://www.genecards.org/cgi-bin/carddisp.pl?gene=ALMS1
LPL	Lipoprotein Lipase	Protein Coding	P06858	63	GC08P019901	2.86940979957581	https://www.genecards.org/cgi-bin/carddisp.pl?gene=LPL
NFE2L2	NFE2 Like BZIP Transcription Factor 2	Protein Coding	Q16236	64	GC02M177227	2.86691617965698	https://www.genecards.org/cgi-bin/carddisp.pl?gene=NFE2L2
SOD2	Superoxide Dismutase 2	Protein Coding	P04179	60	GC06M159669	2.86657094955444	https://www.genecards.org/cgi-bin/carddisp.pl?gene=SOD2
SAMD9L	Sterile Alpha Motif Domain Containing 9 Like	Protein Coding	Q8IVG5	48	GC07M093130	2.86169123649597	https://www.genecards.org/cgi-bin/carddisp.pl?gene=SAMD9L
PTPN22	Protein Tyrosine Phosphatase Non-Receptor Type 22	Protein Coding	Q9Y2R2	59	GC01M113813	2.86004281044006	https://www.genecards.org/cgi-bin/carddisp.pl?gene=PTPN22
CYP1A2	Cytochrome P450 Family 1 Subfamily A Member 2	Protein Coding	P05177	59	GC15P074748	2.85783553123474	https://www.genecards.org/cgi-bin/carddisp.pl?gene=CYP1A2
FN3KRP	Fructosamine 3 Kinase Related Protein	Protein Coding	Q9HA64	46	GC17P082716	2.84216332435608	https://www.genecards.org/cgi-bin/carddisp.pl?gene=FN3KRP
MIR34A	MicroRNA 34a	RNA Gene		30	GC01M009151	2.83533906936646	https://www.genecards.org/cgi-bin/carddisp.pl?gene=MIR34A
CTSD	Cathepsin D	Protein Coding	P07339	65	GC11M001752	2.83491921424866	https://www.genecards.org/cgi-bin/carddisp.pl?gene=CTSD
TMEM14C	Transmembrane Protein 14C	Protein Coding	Q9P0S9	46	GC06P014889	2.82998418807983	https://www.genecards.org/cgi-bin/carddisp.pl?gene=TMEM14C
PPARA	Peroxisome Proliferator Activated Receptor Alpha	Protein Coding	Q07869	57	GC22P046150	2.82895374298096	https://www.genecards.org/cgi-bin/carddisp.pl?gene=PPARA
HLA-G	Major Histocompatibility Complex, Class I, G	Protein Coding	P17693	57	GC06P190660	2.82895278930664	https://www.genecards.org/cgi-bin/carddisp.pl?gene=HLA-G
MIR210	MicroRNA 210	RNA Gene		29	GC11M015784	2.82542371749878	https://www.genecards.org/cgi-bin/carddisp.pl?gene=MIR210
CPM	Carboxypeptidase M	Protein Coding	P14384	53	GC12M068842	2.82353019714355	https://www.genecards.org/cgi-bin/carddisp.pl?gene=CPM
NHEJ1	Non-Homologous End Joining Factor 1	Protein Coding	Q9H9Q4	55	GC02M219217	2.81643843650818	https://www.genecards.org/cgi-bin/carddisp.pl?gene=NHEJ1
SLC9A1	Solute Carrier Family 9 Member A1	Protein Coding	P19634	63	GC01M037058	2.80848336219788	https://www.genecards.org/cgi-bin/carddisp.pl?gene=SLC9A1
SLC1A3	Solute Carrier Family 1 Member 3	Protein Coding	P43003	62	GC05P036749	2.80848336219788	https://www.genecards.org/cgi-bin/carddisp.pl?gene=SLC1A3
TYMS	Thymidylate Synthetase	Protein Coding	P04818	63	GC18P000657	2.80768132209778	https://www.genecards.org/cgi-bin/carddisp.pl?gene=TYMS
WT1	WT1 Transcription Factor	Protein Coding	P19544	60	GC11M032365	2.80238604545593	https://www.genecards.org/cgi-bin/carddisp.pl?gene=WT1
NIPBL	NIPBL Cohesin Loading Factor	Protein Coding	Q6KC79	55	GC05P036876	2.80056929588318	https://www.genecards.org/cgi-bin/carddisp.pl?gene=NIPBL
HNF1B	HNF1 Homeobox B	Protein Coding	P35680	55	GC17M037686	2.80033135414124	https://www.genecards.org/cgi-bin/carddisp.pl?gene=HNF1B
RARA	Retinoic Acid Receptor Alpha	Protein Coding	P10276	63	GC17P040309	2.79955863952637	https://www.genecards.org/cgi-bin/carddisp.pl?gene=RARA
IDH1	Isocitrate Dehydrogenase (NADP(+)) 1	Protein Coding	O75874	65	GC02M208236	2.79716563224792	https://www.genecards.org/cgi-bin/carddisp.pl?gene=IDH1
PVT1	Pvt1 Oncogene	RNA Gene		33	GC08P128471	2.79611778259277	https://www.genecards.org/cgi-bin/carddisp.pl?gene=PVT1
AFP	Alpha Fetoprotein	Protein Coding	P02771	59	GC04P073431	2.79334020614624	https://www.genecards.org/cgi-bin/carddisp.pl?gene=AFP
DNMT3A	DNA Methyltransferase 3 Alpha	Protein Coding	Q9Y6K1	65	GC02M025228	2.78880596160889	https://www.genecards.org/cgi-bin/carddisp.pl?gene=DNMT3A
EGF	Epidermal Growth Factor	Protein Coding	P01133	64	GC04P109912	2.78546833992004	https://www.genecards.org/cgi-bin/carddisp.pl?gene=EGF
SIRT1	Sirtuin 1	Protein Coding	Q96EB6	62	GC10P067884	2.78323745727539	https://www.genecards.org/cgi-bin/carddisp.pl?gene=SIRT1
ITGA4	Integrin Subunit Alpha 4	Protein Coding	P13612	62	GC02P181501	2.78118205070496	https://www.genecards.org/cgi-bin/carddisp.pl?gene=ITGA4
LCK	LCK Proto-Oncogene, Src Family Tyrosine Kinase	Protein Coding	P06239	65	GC01P032251	2.76964330673218	https://www.genecards.org/cgi-bin/carddisp.pl?gene=LCK
SRCAP	Snf2 Related CREBBP Activator Protein	Protein Coding	Q6ZRS2	51	GC16P128945	2.76892495155334	https://www.genecards.org/cgi-bin/carddisp.pl?gene=SRCAP
GLP1R	Glucagon Like Peptide 1 Receptor	Protein Coding	P43220	60	GC06P039048	2.76584005355835	https://www.genecards.org/cgi-bin/carddisp.pl?gene=GLP1R
TYMP	Thymidine Phosphorylase	Protein Coding	P19971	60	GC22M050525	2.76570248603821	https://www.genecards.org/cgi-bin/carddisp.pl?gene=TYMP
NPM1	Nucleophosmin 1	Protein Coding	P06748	63	GC05P171387	2.76497840881348	https://www.genecards.org/cgi-bin/carddisp.pl?gene=NPM1
SOX10	SRY-Box Transcription Factor 10	Protein Coding	P56693	59	GC22M090075	2.75773525238037	https://www.genecards.org/cgi-bin/carddisp.pl?gene=SOX10
CYP2U1	Cytochrome P450 Family 2 Subfamily U Member 1	Protein Coding	Q7Z449	56	GC04P107931	2.75773525238037	https://www.genecards.org/cgi-bin/carddisp.pl?gene=CYP2U1
FGF14	Fibroblast Growth Factor 14	Protein Coding	Q92915	56	GC13M101710	2.75773525238037	https://www.genecards.org/cgi-bin/carddisp.pl?gene=FGF14
C9orf72	C9orf72-SMCR8 Complex Subunit	Protein Coding	Q96LT7	54	GC09M030300	2.75773525238037	https://www.genecards.org/cgi-bin/carddisp.pl?gene=C9orf72
PDSS1	Decaprenyl Diphosphate Synthase Subunit 1	Protein Coding	Q5T2R2	54	GC10P026697	2.75773525238037	https://www.genecards.org/cgi-bin/carddisp.pl?gene=PDSS1
GNRH1	Gonadotropin Releasing Hormone 1	Protein Coding	P01148	53	GC08M025419	2.75627899169922	https://www.genecards.org/cgi-bin/carddisp.pl?gene=GNRH1
SLC37A4	Solute Carrier Family 37 Member 4	Protein Coding	O43826	53	GC11M143843	2.74764442443848	https://www.genecards.org/cgi-bin/carddisp.pl?gene=SLC37A4
RETN	Resistin	Protein Coding	Q9HD89	55	GC19P007669	2.74539041519165	https://www.genecards.org/cgi-bin/carddisp.pl?gene=RETN
PTEN	Phosphatase And Tensin Homolog	Protein Coding	P60484	65	GC10P128607	2.74018001556396	https://www.genecards.org/cgi-bin/carddisp.pl?gene=PTEN
C4A	Complement C4A (Chido/Rodgers Blood Group)	Protein Coding	P0C0L4	57	GC06P190729	2.74018001556396	https://www.genecards.org/cgi-bin/carddisp.pl?gene=C4A
MGMT	O-6-Methylguanine-DNA Methyltransferase	Protein Coding	P16455	62	GC10P129467	2.72401309013367	https://www.genecards.org/cgi-bin/carddisp.pl?gene=MGMT
SDHB	Succinate Dehydrogenase Complex Iron Sulfur Subunit B	Protein Coding	P21912	61	GC01M036334	2.72197103500366	https://www.genecards.org/cgi-bin/carddisp.pl?gene=SDHB
SOX8	SRY-Box Transcription Factor 8	Protein Coding	P57073	51	GC16P000981	2.72074246406555	https://www.genecards.org/cgi-bin/carddisp.pl?gene=SOX8
F8	Coagulation Factor VIII	Protein Coding	P00451	60	GC0XM154835	2.71429324150085	https://www.genecards.org/cgi-bin/carddisp.pl?gene=F8
ANKRD26	Ankyrin Repeat Domain Containing 26	Protein Coding	Q9UPS8	51	GC10M026947	2.71213245391846	https://www.genecards.org/cgi-bin/carddisp.pl?gene=ANKRD26
LGALS3	Galectin 3	Protein Coding	P17931	57	GC14P055124	2.71018266677856	https://www.genecards.org/cgi-bin/carddisp.pl?gene=LGALS3
COL1A1	Collagen Type I Alpha 1 Chain	Protein Coding	P02452	62	GC17M101332	2.70830655097961	https://www.genecards.org/cgi-bin/carddisp.pl?gene=COL1A1
SRSF1	Serine And Arginine Rich Splicing Factor 1	Protein Coding	Q07955	56	GC17M101438	2.70334100723267	https://www.genecards.org/cgi-bin/carddisp.pl?gene=SRSF1
RAC2	Rac Family Small GTPase 2	Protein Coding	P15153	63	GC22M088420	2.70117807388306	https://www.genecards.org/cgi-bin/carddisp.pl?gene=RAC2
HAX1	HCLS1 Associated Protein X-1	Protein Coding	O00165	55	GC01P179976	2.70075583457947	https://www.genecards.org/cgi-bin/carddisp.pl?gene=HAX1
LIPC	Lipase C, Hepatic Type	Protein Coding	P11150	59	GC15P058410	2.69098520278931	https://www.genecards.org/cgi-bin/carddisp.pl?gene=LIPC
SLC30A7	Solute Carrier Family 30 Member 7	Protein Coding	Q8NEW0	51	GC01P100896	2.69035005569458	https://www.genecards.org/cgi-bin/carddisp.pl?gene=SLC30A7
OXA1L	OXA1L Mitochondrial Inner Membrane Insertase	Protein Coding	Q15070	51	GC14P022766	2.68727231025696	https://www.genecards.org/cgi-bin/carddisp.pl?gene=OXA1L
KCNA3	Potassium Voltage-Gated Channel Subfamily A Member 3	Protein Coding	P22001	58	GC01M110654	2.68628835678101	https://www.genecards.org/cgi-bin/carddisp.pl?gene=KCNA3
TXN	Thioredoxin	Protein Coding	P10599	59	GC09M110243	2.68520760536194	https://www.genecards.org/cgi-bin/carddisp.pl?gene=TXN
KCNQ1	Potassium Voltage-Gated Channel Subfamily Q Member 1	Protein Coding	P51787	62	GC11P002444	2.68184089660645	https://www.genecards.org/cgi-bin/carddisp.pl?gene=KCNQ1
RECQL4	RecQ Like Helicase 4	Protein Coding	O94761	53	GC08M147600	2.67897939682007	https://www.genecards.org/cgi-bin/carddisp.pl?gene=RECQL4
CNR1	Cannabinoid Receptor 1	Protein Coding	P21554	59	GC06M088139	2.67611122131348	https://www.genecards.org/cgi-bin/carddisp.pl?gene=CNR1
FLT1	Fms Related Receptor Tyrosine Kinase 1	Protein Coding	P17948	64	GC13M028300	2.66823387145996	https://www.genecards.org/cgi-bin/carddisp.pl?gene=FLT1
MAPK3	Mitogen-Activated Protein Kinase 3	Protein Coding	P27361	62	GC16M053300	2.66811871528625	https://www.genecards.org/cgi-bin/carddisp.pl?gene=MAPK3
CBX5	Chromobox 5	Protein Coding	P45973	53	GC12M054230	2.66344904899597	https://www.genecards.org/cgi-bin/carddisp.pl?gene=CBX5
MIR126	MicroRNA 126	RNA Gene		30	GC09P136670	2.66253352165222	https://www.genecards.org/cgi-bin/carddisp.pl?gene=MIR126
IL7	Interleukin 7	Protein Coding	P13232	55	GC08M078689	2.65098762512207	https://www.genecards.org/cgi-bin/carddisp.pl?gene=IL7
PHGDH	Phosphoglycerate Dehydrogenase	Protein Coding	O43175	62	GC01P119774	2.64480137825012	https://www.genecards.org/cgi-bin/carddisp.pl?gene=PHGDH
MEFV	MEFV Innate Immunity Regulator, Pyrin	Protein Coding	O15553	56	GC16M052285	2.63618111610413	https://www.genecards.org/cgi-bin/carddisp.pl?gene=MEFV
PRKCG	Protein Kinase C Gamma	Protein Coding	P05129	65	GC19P053879	2.63521885871887	https://www.genecards.org/cgi-bin/carddisp.pl?gene=PRKCG
UCHL1	Ubiquitin C-Terminal Hydrolase L1	Protein Coding	P09936	65	GC04P041256	2.63521885871887	https://www.genecards.org/cgi-bin/carddisp.pl?gene=UCHL1
DNM2	Dynamin 2	Protein Coding	P50570	63	GC19P010718	2.63521885871887	https://www.genecards.org/cgi-bin/carddisp.pl?gene=DNM2
GRM1	Glutamate Metabotropic Receptor 1	Protein Coding	Q13255	63	GC06P192311	2.63521885871887	https://www.genecards.org/cgi-bin/carddisp.pl?gene=GRM1
CACNA1G	Calcium Voltage-Gated Channel Subunit Alpha1 G	Protein Coding	O43497	62	GC17P165536	2.63521885871887	https://www.genecards.org/cgi-bin/carddisp.pl?gene=CACNA1G
DLD	Dihydrolipoamide Dehydrogenase	Protein Coding	P09622	62	GC07P113509	2.63521885871887	https://www.genecards.org/cgi-bin/carddisp.pl?gene=DLD
NPC1	NPC Intracellular Cholesterol Transporter 1	Protein Coding	O15118	62	GC18M023506	2.63521885871887	https://www.genecards.org/cgi-bin/carddisp.pl?gene=NPC1
SPR	Sepiapterin Reductase	Protein Coding	P35270	62	GC02P072887	2.63521885871887	https://www.genecards.org/cgi-bin/carddisp.pl?gene=SPR
SCN2A	Sodium Voltage-Gated Channel Alpha Subunit 2	Protein Coding	Q99250	61	GC02P165194	2.63521885871887	https://www.genecards.org/cgi-bin/carddisp.pl?gene=SCN2A
ATP1A3	ATPase Na+/K+ Transporting Subunit Alpha 3	Protein Coding	P13637	60	GC19M041966	2.63521885871887	https://www.genecards.org/cgi-bin/carddisp.pl?gene=ATP1A3
GFAP	Glial Fibrillary Acidic Protein	Protein Coding	P14136	60	GC17M101088	2.63521885871887	https://www.genecards.org/cgi-bin/carddisp.pl?gene=GFAP
GJB1	Gap Junction Protein Beta 1	Protein Coding	P08034	60	GC0XP071212	2.63521885871887	https://www.genecards.org/cgi-bin/carddisp.pl?gene=GJB1
HEXB	Hexosaminidase Subunit Beta	Protein Coding	P07686	60	GC05P074640	2.63521885871887	https://www.genecards.org/cgi-bin/carddisp.pl?gene=HEXB
L1CAM	L1 Cell Adhesion Molecule	Protein Coding	P32004	60	GC0XM153864	2.63521885871887	https://www.genecards.org/cgi-bin/carddisp.pl?gene=L1CAM
VRK1	VRK Serine/Threonine Kinase 1	Protein Coding	Q99986	60	GC14P096797	2.63521885871887	https://www.genecards.org/cgi-bin/carddisp.pl?gene=VRK1
ATXN3	Ataxin 3	Protein Coding	P54252	59	GC14M125325	2.63521885871887	https://www.genecards.org/cgi-bin/carddisp.pl?gene=ATXN3
DCTN1	Dynactin Subunit 1	Protein Coding	Q14203	59	GC02M074361	2.63521885871887	https://www.genecards.org/cgi-bin/carddisp.pl?gene=DCTN1
HCN1	Hyperpolarization Activated Cyclic Nucleotide Gated Potassium Channel 1	Protein Coding	O60741	59	GC05M045271	2.63521885871887	https://www.genecards.org/cgi-bin/carddisp.pl?gene=HCN1
HEXA	Hexosaminidase Subunit Alpha	Protein Coding	P06865	59	GC15M072340	2.63521885871887	https://www.genecards.org/cgi-bin/carddisp.pl?gene=HEXA
KCNA2	Potassium Voltage-Gated Channel Subfamily A Member 2	Protein Coding	P16389	59	GC01M110519	2.63521885871887	https://www.genecards.org/cgi-bin/carddisp.pl?gene=KCNA2
SIGMAR1	Sigma Non-Opioid Intracellular Receptor 1	Protein Coding	Q99720	59	GC09M034634	2.63521885871887	https://www.genecards.org/cgi-bin/carddisp.pl?gene=SIGMAR1
SLC6A1	Solute Carrier Family 6 Member 1	Protein Coding	P30531	59	GC03P028802	2.63521885871887	https://www.genecards.org/cgi-bin/carddisp.pl?gene=SLC6A1
TUBB4A	Tubulin Beta 4A Class IVa	Protein Coding	P04350	59	GC19M111727	2.63521885871887	https://www.genecards.org/cgi-bin/carddisp.pl?gene=TUBB4A
WNT1	Wnt Family Member 1	Protein Coding	P04628	59	GC12P081263	2.63521885871887	https://www.genecards.org/cgi-bin/carddisp.pl?gene=WNT1
ALDH18A1	Aldehyde Dehydrogenase 18 Family Member A1	Protein Coding	P54886	58	GC10M095605	2.63521885871887	https://www.genecards.org/cgi-bin/carddisp.pl?gene=ALDH18A1
AMPD2	Adenosine Monophosphate Deaminase 2	Protein Coding	Q01433	58	GC01P109616	2.63521885871887	https://www.genecards.org/cgi-bin/carddisp.pl?gene=AMPD2
CYP7B1	Cytochrome P450 Family 7 Subfamily B Member 1	Protein Coding	O75881	58	GC08M064587	2.63521885871887	https://www.genecards.org/cgi-bin/carddisp.pl?gene=CYP7B1
DLAT	Dihydrolipoamide S-Acetyltransferase	Protein Coding	P10515	58	GC11P116386	2.63521885871887	https://www.genecards.org/cgi-bin/carddisp.pl?gene=DLAT
GRID2	Glutamate Ionotropic Receptor Delta Type Subunit 2	Protein Coding	O43424	58	GC04P092304	2.63521885871887	https://www.genecards.org/cgi-bin/carddisp.pl?gene=GRID2
KCNA1	Potassium Voltage-Gated Channel Subfamily A Member 1	Protein Coding	Q09470	58	GC12P080236	2.63521885871887	https://www.genecards.org/cgi-bin/carddisp.pl?gene=KCNA1
KCNC3	Potassium Voltage-Gated Channel Subfamily C Member 3	Protein Coding	Q14003	58	GC19M112870	2.63521885871887	https://www.genecards.org/cgi-bin/carddisp.pl?gene=KCNC3
KCNJ10	Potassium Inwardly Rectifying Channel Subfamily J Member 10	Protein Coding	P78508	58	GC01M159998	2.63521885871887	https://www.genecards.org/cgi-bin/carddisp.pl?gene=KCNJ10
KIF5A	Kinesin Family Member 5A	Protein Coding	Q12840	58	GC12P081699	2.63521885871887	https://www.genecards.org/cgi-bin/carddisp.pl?gene=KIF5A
PMM2	Phosphomannomutase 2	Protein Coding	O15305	58	GC16P008788	2.63521885871887	https://www.genecards.org/cgi-bin/carddisp.pl?gene=PMM2
AFG3L2	AFG3 Like Matrix AAA Peptidase Subunit 2	Protein Coding	Q9Y4W6	57	GC18M012328	2.63521885871887	https://www.genecards.org/cgi-bin/carddisp.pl?gene=AFG3L2
AMACR	Alpha-Methylacyl-CoA Racemase	Protein Coding	Q9UHK6	57	GC05M033986	2.63521885871887	https://www.genecards.org/cgi-bin/carddisp.pl?gene=AMACR
CACNB4	Calcium Voltage-Gated Channel Auxiliary Subunit Beta 4	Protein Coding	O00305	57	GC02M151832	2.63521885871887	https://www.genecards.org/cgi-bin/carddisp.pl?gene=CACNB4
COASY	Coenzyme A Synthase	Protein Coding	Q13057	57	GC17P042561	2.63521885871887	https://www.genecards.org/cgi-bin/carddisp.pl?gene=COASY
ELOVL4	ELOVL Fatty Acid Elongase 4	Protein Coding	Q9GZR5	57	GC06M079914	2.63521885871887	https://www.genecards.org/cgi-bin/carddisp.pl?gene=ELOVL4
FA2H	Fatty Acid 2-Hydroxylase	Protein Coding	Q7L5A8	57	GC16M074712	2.63521885871887	https://www.genecards.org/cgi-bin/carddisp.pl?gene=FA2H
GALC	Galactosylceramidase	Protein Coding	P54803	57	GC14M087837	2.63521885871887	https://www.genecards.org/cgi-bin/carddisp.pl?gene=GALC
GARS1	Glycyl-TRNA Synthetase 1	Protein Coding	P41250	57	GC07P030580	2.63521885871887	https://www.genecards.org/cgi-bin/carddisp.pl?gene=GARS1
HSPB8	Heat Shock Protein Family B (Small) Member 8	Protein Coding	Q9UJY1	57	GC12P119173	2.63521885871887	https://www.genecards.org/cgi-bin/carddisp.pl?gene=HSPB8
IL12RB2	Interleukin 12 Receptor Subunit Beta 2	Protein Coding	Q99665	57	GC01P067307	2.63521885871887	https://www.genecards.org/cgi-bin/carddisp.pl?gene=IL12RB2
KCNC1	Potassium Voltage-Gated Channel Subfamily C Member 1	Protein Coding	P48547	57	GC11P023515	2.63521885871887	https://www.genecards.org/cgi-bin/carddisp.pl?gene=KCNC1
LAMA1	Laminin Subunit Alpha 1	Protein Coding	P25391	57	GC18M006941	2.63521885871887	https://www.genecards.org/cgi-bin/carddisp.pl?gene=LAMA1
NDUFV1	NADH:Ubiquinone Oxidoreductase Core Subunit V1	Protein Coding	P49821	57	GC11P115209	2.63521885871887	https://www.genecards.org/cgi-bin/carddisp.pl?gene=NDUFV1
NEFH	Neurofilament Heavy Chain	Protein Coding	P12036	57	GC22P029480	2.63521885871887	https://www.genecards.org/cgi-bin/carddisp.pl?gene=NEFH
POLR3A	RNA Polymerase III Subunit A	Protein Coding	O14802	57	GC10M079450	2.63521885871887	https://www.genecards.org/cgi-bin/carddisp.pl?gene=POLR3A
SLC16A2	Solute Carrier Family 16 Member 2	Protein Coding	P36021	57	GC0XP075305	2.63521885871887	https://www.genecards.org/cgi-bin/carddisp.pl?gene=SLC16A2
SLC1A4	Solute Carrier Family 1 Member 4	Protein Coding	P43007	57	GC02P064988	2.63521885871887	https://www.genecards.org/cgi-bin/carddisp.pl?gene=SLC1A4
VAPB	VAMP Associated Protein B And C	Protein Coding	O95292	57	GC20P058389	2.63521885871887	https://www.genecards.org/cgi-bin/carddisp.pl?gene=VAPB
ALS2	Alsin Rho Guanine Nucleotide Exchange Factor ALS2	Protein Coding	Q96Q42	56	GC02M201803	2.63521885871887	https://www.genecards.org/cgi-bin/carddisp.pl?gene=ALS2
CCT5	Chaperonin Containing TCP1 Subunit 5	Protein Coding	P48643	56	GC05P010249	2.63521885871887	https://www.genecards.org/cgi-bin/carddisp.pl?gene=CCT5
CHMP2B	Charged Multivesicular Body Protein 2B	Protein Coding	Q9UQN3	56	GC03P087227	2.63521885871887	https://www.genecards.org/cgi-bin/carddisp.pl?gene=CHMP2B
GBE1	1,4-Alpha-Glucan Branching Enzyme 1	Protein Coding	Q04446	56	GC03M081489	2.63521885871887	https://www.genecards.org/cgi-bin/carddisp.pl?gene=GBE1
NPC2	NPC Intracellular Cholesterol Transporter 2	Protein Coding	P61916	56	GC14M074476	2.63521885871887	https://www.genecards.org/cgi-bin/carddisp.pl?gene=NPC2
OPTN	Optineurin	Protein Coding	Q96CV9	56	GC10P013099	2.63521885871887	https://www.genecards.org/cgi-bin/carddisp.pl?gene=OPTN
PEX2	Peroxisomal Biogenesis Factor 2	Protein Coding	P28328	56	GC08M076980	2.63521885871887	https://www.genecards.org/cgi-bin/carddisp.pl?gene=PEX2
PHYH	Phytanoyl-CoA 2-Hydroxylase	Protein Coding	O14832	56	GC10M013277	2.63521885871887	https://www.genecards.org/cgi-bin/carddisp.pl?gene=PHYH
PIK3R5	Phosphoinositide-3-Kinase Regulatory Subunit 5	Protein Coding	Q8WYR1	56	GC17M008878	2.63521885871887	https://www.genecards.org/cgi-bin/carddisp.pl?gene=PIK3R5
PLP1	Proteolipid Protein 1	Protein Coding	P60201	56	GC0XP103773	2.63521885871887	https://www.genecards.org/cgi-bin/carddisp.pl?gene=PLP1
POLR3B	RNA Polymerase III Subunit B	Protein Coding	Q9NW08	56	GC12P106357	2.63521885871887	https://www.genecards.org/cgi-bin/carddisp.pl?gene=POLR3B
RELN	Reelin	Protein Coding	P78509	56	GC07M103471	2.63521885871887	https://www.genecards.org/cgi-bin/carddisp.pl?gene=RELN
EPM2A	EPM2A Glucan Phosphatase, Laforin	Protein Coding	B3EWF7	55	GC06M145382	2.63521885871887	https://www.genecards.org/cgi-bin/carddisp.pl?gene=EPM2A
ERLIN2	ER Lipid Raft Associated 2	Protein Coding	O94905	55	GC08P037736	2.63521885871887	https://www.genecards.org/cgi-bin/carddisp.pl?gene=ERLIN2
PMPCA	Peptidase, Mitochondrial Processing Subunit Alpha	Protein Coding	Q10713	55	GC09P136410	2.63521885871887	https://www.genecards.org/cgi-bin/carddisp.pl?gene=PMPCA
POLE2	DNA Polymerase Epsilon 2, Accessory Subunit	Protein Coding	P56282	55	GC14M049643	2.63521885871887	https://www.genecards.org/cgi-bin/carddisp.pl?gene=POLE2
POLR3F	RNA Polymerase III Subunit F	Protein Coding	Q9H1D9	55	GC20P020121	2.63521885871887	https://www.genecards.org/cgi-bin/carddisp.pl?gene=POLR3F
RPIA	Ribose 5-Phosphate Isomerase A	Protein Coding	P49247	55	GC02P088691	2.63521885871887	https://www.genecards.org/cgi-bin/carddisp.pl?gene=RPIA
SLC33A1	Solute Carrier Family 33 Member 1	Protein Coding	O00400	55	GC03M155821	2.63521885871887	https://www.genecards.org/cgi-bin/carddisp.pl?gene=SLC33A1
TSFM	Ts Translation Elongation Factor, Mitochondrial	Protein Coding	P43897	55	GC12P057782	2.63521885871887	https://www.genecards.org/cgi-bin/carddisp.pl?gene=TSFM
TTPA	Alpha Tocopherol Transfer Protein	Protein Coding	P49638	55	GC08M063048	2.63521885871887	https://www.genecards.org/cgi-bin/carddisp.pl?gene=TTPA
ATXN7	Ataxin 7	Protein Coding	O15265	54	GC03P067246	2.63521885871887	https://www.genecards.org/cgi-bin/carddisp.pl?gene=ATXN7
EIF2B3	Eukaryotic Translation Initiation Factor 2B Subunit Gamma	Protein Coding	Q9NR50	54	GC01M044850	2.63521885871887	https://www.genecards.org/cgi-bin/carddisp.pl?gene=EIF2B3
GJC2	Gap Junction Protein Gamma 2	Protein Coding	Q5T442	54	GC01P233817	2.63521885871887	https://www.genecards.org/cgi-bin/carddisp.pl?gene=GJC2
IGHMBP2	Immunoglobulin Mu DNA Binding Protein 2	Protein Coding	P38935	54	GC11P068903	2.63521885871887	https://www.genecards.org/cgi-bin/carddisp.pl?gene=IGHMBP2
MARS2	Methionyl-TRNA Synthetase 2, Mitochondrial	Protein Coding	Q96GW9	54	GC02P197705	2.63521885871887	https://www.genecards.org/cgi-bin/carddisp.pl?gene=MARS2
NALCN	Sodium Leak Channel, Non-Selective	Protein Coding	Q8IZF0	54	GC13M101053	2.63521885871887	https://www.genecards.org/cgi-bin/carddisp.pl?gene=NALCN
PRPH	Peripherin	Protein Coding	P41219	54	GC12P081299	2.63521885871887	https://www.genecards.org/cgi-bin/carddisp.pl?gene=PRPH
SPAST	Spastin	Protein Coding	Q9UBP0	54	GC02P032063	2.63521885871887	https://www.genecards.org/cgi-bin/carddisp.pl?gene=SPAST
SPTBN2	Spectrin Beta, Non-Erythrocytic 2	Protein Coding	O15020	54	GC11M143054	2.63521885871887	https://www.genecards.org/cgi-bin/carddisp.pl?gene=SPTBN2
STX3	Syntaxin 3	Protein Coding	Q13277	54	GC11P059713	2.63521885871887	https://www.genecards.org/cgi-bin/carddisp.pl?gene=STX3
TFG	Trafficking From ER To Golgi Regulator	Protein Coding	Q92734	54	GC03P100709	2.63521885871887	https://www.genecards.org/cgi-bin/carddisp.pl?gene=TFG
UBQLN2	Ubiquilin 2	Protein Coding	Q9UHD9	54	GC0XP056563	2.63521885871887	https://www.genecards.org/cgi-bin/carddisp.pl?gene=UBQLN2
VPS37A	VPS37A Subunit Of ESCRT-I	Protein Coding	Q8NEZ2	54	GC08P017246	2.63521885871887	https://www.genecards.org/cgi-bin/carddisp.pl?gene=VPS37A
BICD2	BICD Cargo Adaptor 2	Protein Coding	Q8TD16	53	GC09M092711	2.63521885871887	https://www.genecards.org/cgi-bin/carddisp.pl?gene=BICD2
CLN5	CLN5 Lysosomal BMP Synthase	Protein Coding	O75503	53	GC13P076990	2.63521885871887	https://www.genecards.org/cgi-bin/carddisp.pl?gene=CLN5
COQ9	Coenzyme Q9	Protein Coding	O75208	53	GC16P057447	2.63521885871887	https://www.genecards.org/cgi-bin/carddisp.pl?gene=COQ9
DNAJC5	DnaJ Heat Shock Protein Family (Hsp40) Member C5	Protein Coding	Q9H3Z4	53	GC20P063895	2.63521885871887	https://www.genecards.org/cgi-bin/carddisp.pl?gene=DNAJC5
ERLIN1	ER Lipid Raft Associated 1	Protein Coding	O75477	53	GC10M100150	2.63521885871887	https://www.genecards.org/cgi-bin/carddisp.pl?gene=ERLIN1
GBA2	Glucosylceramidase Beta 2	Protein Coding	Q9HCG7	53	GC09M035736	2.63521885871887	https://www.genecards.org/cgi-bin/carddisp.pl?gene=GBA2
KANK1	KN Motif And Ankyrin Repeat Domains 1	Protein Coding	Q14678	53	GC09P000522	2.63521885871887	https://www.genecards.org/cgi-bin/carddisp.pl?gene=KANK1
MTPAP	Mitochondrial Poly(A) Polymerase	Protein Coding	Q9NVV4	53	GC10M037468	2.63521885871887	https://www.genecards.org/cgi-bin/carddisp.pl?gene=MTPAP
PDSS2	Decaprenyl Diphosphate Synthase Subunit 2	Protein Coding	Q86YH6	53	GC06M107152	2.63521885871887	https://www.genecards.org/cgi-bin/carddisp.pl?gene=PDSS2
PGAP1	Post-GPI Attachment To Proteins Inositol Deacylase 1	Protein Coding	Q75T13	53	GC02M196833	2.63521885871887	https://www.genecards.org/cgi-bin/carddisp.pl?gene=PGAP1
POLD2	DNA Polymerase Delta 2, Accessory Subunit	Protein Coding	P49005	53	GC07M044114	2.63521885871887	https://www.genecards.org/cgi-bin/carddisp.pl?gene=POLD2
RAB3GAP1	RAB3 GTPase Activating Protein Catalytic Subunit 1	Protein Coding	Q15042	53	GC02P135052	2.63521885871887	https://www.genecards.org/cgi-bin/carddisp.pl?gene=RAB3GAP1
SIL1	SIL1 Nucleotide Exchange Factor	Protein Coding	Q9H173	53	GC05M139019	2.63521885871887	https://www.genecards.org/cgi-bin/carddisp.pl?gene=SIL1
TGM6	Transglutaminase 6	Protein Coding	O95932	53	GC20P002380	2.63521885871887	https://www.genecards.org/cgi-bin/carddisp.pl?gene=TGM6
UQCRQ	Ubiquinol-Cytochrome C Reductase Complex III Subunit VII	Protein Coding	O14949	53	GC05P132866	2.63521885871887	https://www.genecards.org/cgi-bin/carddisp.pl?gene=UQCRQ
ATP8A2	ATPase Phospholipid Transporting 8A2	Protein Coding	Q9NTI2	52	GC13P029217	2.63521885871887	https://www.genecards.org/cgi-bin/carddisp.pl?gene=ATP8A2
CHCHD10	Coiled-Coil-Helix-Coiled-Coil-Helix Domain Containing 10	Protein Coding	Q8WYQ3	52	GC22M023765	2.63521885871887	https://www.genecards.org/cgi-bin/carddisp.pl?gene=CHCHD10
COX20	Cytochrome C Oxidase Assembly Factor COX20	Protein Coding	Q5RI15	52	GC01P245444	2.63521885871887	https://www.genecards.org/cgi-bin/carddisp.pl?gene=COX20
DDHD2	DDHD Domain Containing 2	Protein Coding	O94830	52	GC08P038225	2.63521885871887	https://www.genecards.org/cgi-bin/carddisp.pl?gene=DDHD2
ERBIN	Erbb2 Interacting Protein	Protein Coding	Q96RT1	52	GC05P065884	2.63521885871887	https://www.genecards.org/cgi-bin/carddisp.pl?gene=ERBIN
GAN	Gigaxonin	Protein Coding	Q9H2C0	52	GC16P130197	2.63521885871887	https://www.genecards.org/cgi-bin/carddisp.pl?gene=GAN
NHLRC1	NHL Repeat Containing E3 Ubiquitin Protein Ligase 1	Protein Coding	Q6VVB1	52	GC06M018120	2.63521885871887	https://www.genecards.org/cgi-bin/carddisp.pl?gene=NHLRC1
NUBPL	NUBP Iron-Sulfur Cluster Assembly Factor, Mitochondrial	Protein Coding	Q8TB37	52	GC14P031489	2.63521885871887	https://www.genecards.org/cgi-bin/carddisp.pl?gene=NUBPL
RAB3GAP2	RAB3 GTPase Activating Non-Catalytic Protein Subunit 2	Protein Coding	Q9H2M9	52	GC01M220281	2.63521885871887	https://www.genecards.org/cgi-bin/carddisp.pl?gene=RAB3GAP2
RTN2	Reticulon 2	Protein Coding	O75298	52	GC19M045485	2.63521885871887	https://www.genecards.org/cgi-bin/carddisp.pl?gene=RTN2
RUBCN	Rubicon Autophagy Regulator	Protein Coding	Q92622	52	GC03M199246	2.63521885871887	https://www.genecards.org/cgi-bin/carddisp.pl?gene=RUBCN
TERF2IP	TERF2 Interacting Protein	Protein Coding	Q9NYB0	52	GC16P075647	2.63521885871887	https://www.genecards.org/cgi-bin/carddisp.pl?gene=TERF2IP
CCDC88C	Coiled-Coil Domain Containing 88C	Protein Coding	Q9P219	51	GC14M091271	2.63521885871887	https://www.genecards.org/cgi-bin/carddisp.pl?gene=CCDC88C
DDHD1	DDHD Domain Containing 1	Protein Coding	Q8NEL9	51	GC14M053036	2.63521885871887	https://www.genecards.org/cgi-bin/carddisp.pl?gene=DDHD1
HSPB3	Heat Shock Protein Family B (Small) Member 3	Protein Coding	Q12988	51	GC05P055089	2.63521885871887	https://www.genecards.org/cgi-bin/carddisp.pl?gene=HSPB3
REEP2	Receptor Accessory Protein 2	Protein Coding	Q9BRK0	51	GC05P138439	2.63521885871887	https://www.genecards.org/cgi-bin/carddisp.pl?gene=REEP2
SPART	Spartin	Protein Coding	Q8N0X7	51	GC13M043503	2.63521885871887	https://www.genecards.org/cgi-bin/carddisp.pl?gene=SPART
TTC19	Tetratricopeptide Repeat Domain 19	Protein Coding	Q6DKK2	51	GC17P015999	2.63521885871887	https://www.genecards.org/cgi-bin/carddisp.pl?gene=TTC19
ANO10	Anoctamin 10	Protein Coding	Q9NW15	50	GC03M043355	2.63521885871887	https://www.genecards.org/cgi-bin/carddisp.pl?gene=ANO10
AP4S1	Adaptor Related Protein Complex 4 Subunit Sigma 1	Protein Coding	Q9Y587	50	GC14P031025	2.63521885871887	https://www.genecards.org/cgi-bin/carddisp.pl?gene=AP4S1
ARHGEF28	Rho Guanine Nucleotide Exchange Factor 28	Protein Coding	Q8N1W1	50	GC05P073626	2.63521885871887	https://www.genecards.org/cgi-bin/carddisp.pl?gene=ARHGEF28
ARL13B	ARF Like GTPase 13B	Protein Coding	Q3SXY8	50	GC03P093980	2.63521885871887	https://www.genecards.org/cgi-bin/carddisp.pl?gene=ARL13B
FASTKD2	FAST Kinase Domains 2	Protein Coding	Q9NYY8	50	GC02P206770	2.63521885871887	https://www.genecards.org/cgi-bin/carddisp.pl?gene=FASTKD2
NIPA1	NIPA Magnesium Transporter 1	Protein Coding	Q7RTP0	50	GC15P022773	2.63521885871887	https://www.genecards.org/cgi-bin/carddisp.pl?gene=NIPA1
TSEN54	TRNA Splicing Endonuclease Subunit 54	Protein Coding	Q7Z6J9	50	GC17P075515	2.63521885871887	https://www.genecards.org/cgi-bin/carddisp.pl?gene=TSEN54
ARL6IP1	ARL6 Interacting Reticulophagy Regulator 1	Protein Coding	Q15041	49	GC16M052776	2.63521885871887	https://www.genecards.org/cgi-bin/carddisp.pl?gene=ARL6IP1
CLN6	CLN6 Transmembrane ER Protein	Protein Coding	Q9NWW5	49	GC15M068206	2.63521885871887	https://www.genecards.org/cgi-bin/carddisp.pl?gene=CLN6
SNX14	Sorting Nexin 14	Protein Coding	Q9Y5W7	49	GC06M112310	2.63521885871887	https://www.genecards.org/cgi-bin/carddisp.pl?gene=SNX14
SPG21	SPG21 Abhydrolase Domain Containing, Maspardin	Protein Coding	Q9NZD8	49	GC15M064963	2.63521885871887	https://www.genecards.org/cgi-bin/carddisp.pl?gene=SPG21
TRAPPC11	Trafficking Protein Particle Complex Subunit 11	Protein Coding	Q7Z392	49	GC04P183659	2.63521885871887	https://www.genecards.org/cgi-bin/carddisp.pl?gene=TRAPPC11
DBR1	Debranching RNA Lariats 1	Protein Coding	Q9UK59	48	GC03M138160	2.63521885871887	https://www.genecards.org/cgi-bin/carddisp.pl?gene=DBR1
WDR73	WD Repeat Domain 73	Protein Coding	Q6P4I2	48	GC15M084639	2.63521885871887	https://www.genecards.org/cgi-bin/carddisp.pl?gene=WDR73
ZFYVE27	Zinc Finger FYVE-Type Containing 27	Protein Coding	Q5T4F4	48	GC10P128791	2.63521885871887	https://www.genecards.org/cgi-bin/carddisp.pl?gene=ZFYVE27
C19orf12	Chromosome 19 Open Reading Frame 12	Protein Coding	Q9NSK7	47	GC19M112350	2.63521885871887	https://www.genecards.org/cgi-bin/carddisp.pl?gene=C19orf12
RNF170	Ring Finger Protein 170	Protein Coding	Q96K19	47	GC08M044621	2.63521885871887	https://www.genecards.org/cgi-bin/carddisp.pl?gene=RNF170
SEPTIN6	Septin 6	Protein Coding	Q14141	47	GC0XM119616	2.63521885871887	https://www.genecards.org/cgi-bin/carddisp.pl?gene=SEPTIN6
SYT14	Synaptotagmin 14	Protein Coding	Q8NB59	47	GC01P209900	2.63521885871887	https://www.genecards.org/cgi-bin/carddisp.pl?gene=SYT14
VWA3B	Von Willebrand Factor A Domain Containing 3B	Protein Coding	Q502W6	47	GC02P100965	2.63521885871887	https://www.genecards.org/cgi-bin/carddisp.pl?gene=VWA3B
ARSI	Arylsulfatase Family Member I	Protein Coding	Q5FYB1	46	GC05M150296	2.63521885871887	https://www.genecards.org/cgi-bin/carddisp.pl?gene=ARSI
MTRFR	Mitochondrial Translation Release Factor In Rescue	Protein Coding	Q9H3J6	46	GC12P140384	2.63521885871887	https://www.genecards.org/cgi-bin/carddisp.pl?gene=MTRFR
SLC51B	SLC51 Subunit Beta	Protein Coding	Q86UW2	45	GC15P202126	2.63521885871887	https://www.genecards.org/cgi-bin/carddisp.pl?gene=SLC51B
TMEM240	Transmembrane Protein 240	Protein Coding	Q5SV17	44	GC01M023331	2.63521885871887	https://www.genecards.org/cgi-bin/carddisp.pl?gene=TMEM240
BEAN1	Brain Expressed Associated With NEDD4 1	Protein Coding	Q3B7T3	43	GC16P129676	2.63521885871887	https://www.genecards.org/cgi-bin/carddisp.pl?gene=BEAN1
FOXI3	Forkhead Box I3	Protein Coding	A8MTJ6	39	GC02M088446	2.63521885871887	https://www.genecards.org/cgi-bin/carddisp.pl?gene=FOXI3
CSF1	Colony Stimulating Factor 1	Protein Coding	P09603	57	GC01P112329	2.63341879844666	https://www.genecards.org/cgi-bin/carddisp.pl?gene=CSF1
MIR98	MicroRNA 98	RNA Gene		26	GC0XM054049	2.63191318511963	https://www.genecards.org/cgi-bin/carddisp.pl?gene=MIR98
FAM220A	Family With Sequence Similarity 220 Member A	Protein Coding	Q7Z4H9	40	GC07M006359	2.62921476364136	https://www.genecards.org/cgi-bin/carddisp.pl?gene=FAM220A
SCARNA8	Small Cajal Body-Specific RNA 8	RNA Gene		24	GC09M019069	2.62921476364136	https://www.genecards.org/cgi-bin/carddisp.pl?gene=SCARNA8
HLA-C	Major Histocompatibility Complex, Class I, C	Protein Coding	P10321	56	GC06M111464	2.62535858154297	https://www.genecards.org/cgi-bin/carddisp.pl?gene=HLA-C
LDLR	Low Density Lipoprotein Receptor	Protein Coding	P01130	64	GC19P161380	2.62284016609192	https://www.genecards.org/cgi-bin/carddisp.pl?gene=LDLR
RAG1	Recombination Activating 1	Protein Coding	P15918	56	GC11P036554	2.62259817123413	https://www.genecards.org/cgi-bin/carddisp.pl?gene=RAG1
CDKN1A	Cyclin Dependent Kinase Inhibitor 1A	Protein Coding	P38936	63	GC06P190835	2.62182593345642	https://www.genecards.org/cgi-bin/carddisp.pl?gene=CDKN1A
TNFRSF1A	TNF Receptor Superfamily Member 1A	Protein Coding	P19438	62	GC12M006328	2.62128472328186	https://www.genecards.org/cgi-bin/carddisp.pl?gene=TNFRSF1A
IFNL3	Interferon Lambda 3	Protein Coding	Q8IZI9	47	GC19M039243	2.62122750282288	https://www.genecards.org/cgi-bin/carddisp.pl?gene=IFNL3
HELLPAR	HELLP Associated Long Non-Coding RNA	RNA Gene		20	GC12P102197	2.61751341819763	https://www.genecards.org/cgi-bin/carddisp.pl?gene=HELLPAR
PCSK9	Proprotein Convertase Subtilisin/Kexin Type 9	Protein Coding	Q8NBP7	62	GC01P055039	2.61160659790039	https://www.genecards.org/cgi-bin/carddisp.pl?gene=PCSK9
SST	Somatostatin	Protein Coding	P61278	55	GC03M187668	2.60785245895386	https://www.genecards.org/cgi-bin/carddisp.pl?gene=SST
STAT1	Signal Transducer And Activator Of Transcription 1	Protein Coding	P42224	65	GC02M190908	2.59845399856567	https://www.genecards.org/cgi-bin/carddisp.pl?gene=STAT1
GAD2	Glutamate Decarboxylase 2	Protein Coding	Q05329	57	GC10P026216	2.59724569320679	https://www.genecards.org/cgi-bin/carddisp.pl?gene=GAD2
FCGR3A	Fc Gamma Receptor IIIa	Protein Coding	P08637	60	GC01M161541	2.5936062335968	https://www.genecards.org/cgi-bin/carddisp.pl?gene=FCGR3A
IL17A	Interleukin 17A	Protein Coding	Q16552	56	GC06P052186	2.59007525444031	https://www.genecards.org/cgi-bin/carddisp.pl?gene=IL17A
EGFR	Epidermal Growth Factor Receptor	Protein Coding	P00533	68	GC07P055019	2.5895471572876	https://www.genecards.org/cgi-bin/carddisp.pl?gene=EGFR
PDCD1	Programmed Cell Death 1	Protein Coding	Q15116	60	GC02M241849	2.58594703674316	https://www.genecards.org/cgi-bin/carddisp.pl?gene=PDCD1
IDH2	Isocitrate Dehydrogenase (NADP(+)) 2	Protein Coding	P48735	65	GC15M090083	2.58590650558472	https://www.genecards.org/cgi-bin/carddisp.pl?gene=IDH2
SOCS3	Suppressor Of Cytokine Signaling 3	Protein Coding	O14543	57	GC17M078356	2.58566498756409	https://www.genecards.org/cgi-bin/carddisp.pl?gene=SOCS3
MMP2	Matrix Metallopeptidase 2	Protein Coding	P08253	66	GC16P129449	2.58447790145874	https://www.genecards.org/cgi-bin/carddisp.pl?gene=MMP2
TCF7L2	Transcription Factor 7 Like 2	Protein Coding	Q9NQB0	60	GC10P112950	2.58026719093323	https://www.genecards.org/cgi-bin/carddisp.pl?gene=TCF7L2
IL18	Interleukin 18	Protein Coding	Q14116	56	GC11M112143	2.57759523391724	https://www.genecards.org/cgi-bin/carddisp.pl?gene=IL18
FOXO1	Forkhead Box O1	Protein Coding	Q12778	64	GC13M040555	2.5762894153595	https://www.genecards.org/cgi-bin/carddisp.pl?gene=FOXO1
LIN28B	Lin-28 Homolog B	Protein Coding	Q6ZN17	53	GC06P191460	2.55368971824646	https://www.genecards.org/cgi-bin/carddisp.pl?gene=LIN28B
LEPR	Leptin Receptor	Protein Coding	P48357	62	GC01P086456	2.54646253585815	https://www.genecards.org/cgi-bin/carddisp.pl?gene=LEPR
NARS2	Asparaginyl-TRNA Synthetase 2, Mitochondrial	Protein Coding	Q96I59	56	GC11M078435	2.52626895904541	https://www.genecards.org/cgi-bin/carddisp.pl?gene=NARS2
H3-4	H3.4 Histone, Cluster Member	Protein Coding	Q16695	52	GC01M230757	2.52240109443665	https://www.genecards.org/cgi-bin/carddisp.pl?gene=H3-4
H2AC20	H2A Clustered Histone 20	Protein Coding	Q16777	49	GC01P179703	2.52240109443665	https://www.genecards.org/cgi-bin/carddisp.pl?gene=H2AC20
H3C13	H3 Clustered Histone 13	Protein Coding	Q71DI3	45	GC01M168360	2.52240109443665	https://www.genecards.org/cgi-bin/carddisp.pl?gene=H3C13
H3-5	H3.5 Histone	Protein Coding	Q6NXT2	44	GC12M037341	2.52240109443665	https://www.genecards.org/cgi-bin/carddisp.pl?gene=H3-5
H2AC18	H2A Clustered Histone 18	Protein Coding	Q6FI13	41	GC01M168365	2.52240109443665	https://www.genecards.org/cgi-bin/carddisp.pl?gene=H2AC18
H3-7	H3.7 Histone (Putative)	Protein Coding	Q5TEC6	32	GC01M168005	2.52240109443665	https://www.genecards.org/cgi-bin/carddisp.pl?gene=H3-7
MYH9	Myosin Heavy Chain 9	Protein Coding	P35579	60	GC22M036281	2.51806783676147	https://www.genecards.org/cgi-bin/carddisp.pl?gene=MYH9
AGER	Advanced Glycosylation End-Product Specific Receptor	Protein Coding	Q15109	59	GC06M032180	2.51453804969788	https://www.genecards.org/cgi-bin/carddisp.pl?gene=AGER
MC4R	Melanocortin 4 Receptor	Protein Coding	P32245	57	GC18M060371	2.51371884346008	https://www.genecards.org/cgi-bin/carddisp.pl?gene=MC4R
MEG3	Maternally Expressed 3	RNA Gene		36	GC14P122485	2.51126527786255	https://www.genecards.org/cgi-bin/carddisp.pl?gene=MEG3
H3C3	H3 Clustered Histone 3	Protein Coding	P68431	43	GC06P190516	2.51110029220581	https://www.genecards.org/cgi-bin/carddisp.pl?gene=H3C3
ITGB3	Integrin Subunit Beta 3	Protein Coding	P05106	65	GC17P165432	2.50381064414978	https://www.genecards.org/cgi-bin/carddisp.pl?gene=ITGB3
ZNF526	Zinc Finger Protein 526	Protein Coding	Q8TF50	47	GC19P042220	2.49962472915649	https://www.genecards.org/cgi-bin/carddisp.pl?gene=ZNF526
NLRP3	NLR Family Pyrin Domain Containing 3	Protein Coding	Q96P20	62	GC01P247692	2.49872231483459	https://www.genecards.org/cgi-bin/carddisp.pl?gene=NLRP3
ISCU	Iron-Sulfur Cluster Assembly Enzyme	Protein Coding	Q9H1K1	57	GC12P108561	2.49517893791199	https://www.genecards.org/cgi-bin/carddisp.pl?gene=ISCU
GNAS	GNAS Complex Locus	Protein Coding	P84996	63	GC20P058839	2.49452376365662	https://www.genecards.org/cgi-bin/carddisp.pl?gene=GNAS
DGKE	Diacylglycerol Kinase Epsilon	Protein Coding	P52429	59	GC17P056834	2.49416947364807	https://www.genecards.org/cgi-bin/carddisp.pl?gene=DGKE
CFHR1	Complement Factor H Related 1	Protein Coding	Q03591	54	GC01P196822	2.49416947364807	https://www.genecards.org/cgi-bin/carddisp.pl?gene=CFHR1
CFHR3	Complement Factor H Related 3	Protein Coding	Q02985	53	GC01P196774	2.49416947364807	https://www.genecards.org/cgi-bin/carddisp.pl?gene=CFHR3
FCGR3B	Fc Gamma Receptor IIIb	Protein Coding	O75015	56	GC01M161623	2.49009203910828	https://www.genecards.org/cgi-bin/carddisp.pl?gene=FCGR3B
ESR1	Estrogen Receptor 1	Protein Coding	P03372	68	GC06P151656	2.48215484619141	https://www.genecards.org/cgi-bin/carddisp.pl?gene=ESR1
NUP98	Nucleoporin 98 And 96 Precursor	Protein Coding	P52948	58	GC11M003671	2.48215484619141	https://www.genecards.org/cgi-bin/carddisp.pl?gene=NUP98
ATP5F1A	ATP Synthase F1 Subunit Alpha	Protein Coding	P25705	59	GC18M046081	2.4785168170929	https://www.genecards.org/cgi-bin/carddisp.pl?gene=ATP5F1A
A2M	Alpha-2-Macroglobulin	Protein Coding	P01023	59	GC12M009067	2.47510695457458	https://www.genecards.org/cgi-bin/carddisp.pl?gene=A2M
PGR-AS1	PGR Antisense RNA 1	RNA Gene		19	GC11P116120	2.4733681678772	https://www.genecards.org/cgi-bin/carddisp.pl?gene=PGR-AS1
LIG4	DNA Ligase 4	Protein Coding	P49917	60	GC13M108207	2.46964073181152	https://www.genecards.org/cgi-bin/carddisp.pl?gene=LIG4
PDS5A	PDS5 Cohesin Associated Factor A	Protein Coding	Q29RF7	49	GC04M039824	2.46871423721313	https://www.genecards.org/cgi-bin/carddisp.pl?gene=PDS5A
TAFAZZIN	Tafazzin, Phospholipid-Lysophospholipid Transacylase	Protein Coding	Q16635	53	GC0XP155342	2.46425819396973	https://www.genecards.org/cgi-bin/carddisp.pl?gene=TAFAZZIN
MDM2	MDM2 Proto-Oncogene	Protein Coding	Q00987	66	GC12P068808	2.46341943740845	https://www.genecards.org/cgi-bin/carddisp.pl?gene=MDM2
ITGB2	Integrin Subunit Beta 2	Protein Coding	P05107	63	GC21M044885	2.46149563789368	https://www.genecards.org/cgi-bin/carddisp.pl?gene=ITGB2
SRSF2	Serine And Arginine Rich Splicing Factor 2	Protein Coding	Q01130	55	GC17M076734	2.46148276329041	https://www.genecards.org/cgi-bin/carddisp.pl?gene=SRSF2
IL11	Interleukin 11	Protein Coding	P20809	53	GC19M055364	2.46097540855408	https://www.genecards.org/cgi-bin/carddisp.pl?gene=IL11
APP	Amyloid Beta Precursor Protein	Protein Coding	P05067	63	GC21M025880	2.45650243759155	https://www.genecards.org/cgi-bin/carddisp.pl?gene=APP
BDNF	Brain Derived Neurotrophic Factor	Protein Coding	P23560	62	GC11M027654	2.4526515007019	https://www.genecards.org/cgi-bin/carddisp.pl?gene=BDNF
IDO1	Indoleamine 2,3-Dioxygenase 1	Protein Coding	P14902	59	GC08P045380	2.44740056991577	https://www.genecards.org/cgi-bin/carddisp.pl?gene=IDO1
CA2	Carbonic Anhydrase 2	Protein Coding	P00918	64	GC08P085463	2.44234085083008	https://www.genecards.org/cgi-bin/carddisp.pl?gene=CA2
TBK1	TANK Binding Kinase 1	Protein Coding	Q9UHD2	61	GC12P081858	2.44155430793762	https://www.genecards.org/cgi-bin/carddisp.pl?gene=TBK1
RPA1	Replication Protein A1	Protein Coding	P27694	60	GC17P001829	2.44027590751648	https://www.genecards.org/cgi-bin/carddisp.pl?gene=RPA1
IGF1R	Insulin Like Growth Factor 1 Receptor	Protein Coding	P08069	68	GC15P098648	2.43900275230408	https://www.genecards.org/cgi-bin/carddisp.pl?gene=IGF1R
JUN	Jun Proto-Oncogene, AP-1 Transcription Factor Subunit	Protein Coding	P05412	63	GC01M058780	2.42359185218811	https://www.genecards.org/cgi-bin/carddisp.pl?gene=JUN
ESCO2	Establishment Of Sister Chromatid Cohesion N-Acetyltransferase 2	Protein Coding	Q56NI9	51	GC08P027771	2.4223370552063	https://www.genecards.org/cgi-bin/carddisp.pl?gene=ESCO2
INHBA	Inhibin Subunit Beta A	Protein Coding	P08476	57	GC07M041670	2.42120504379272	https://www.genecards.org/cgi-bin/carddisp.pl?gene=INHBA
CD151	CD151 Molecule (Raph Blood Group)	Protein Coding	P48509	55	GC11P022706	2.42100930213928	https://www.genecards.org/cgi-bin/carddisp.pl?gene=CD151
ABCB11	ATP Binding Cassette Subfamily B Member 11	Protein Coding	O95342	59	GC02M168922	2.41879606246948	https://www.genecards.org/cgi-bin/carddisp.pl?gene=ABCB11
IRS1	Insulin Receptor Substrate 1	Protein Coding	P35568	60	GC02M226731	2.41684722900391	https://www.genecards.org/cgi-bin/carddisp.pl?gene=IRS1
SYK	Spleen Associated Tyrosine Kinase	Protein Coding	P43405	64	GC09P109564	2.41082406044006	https://www.genecards.org/cgi-bin/carddisp.pl?gene=SYK
C5	Complement C5	Protein Coding	P01031	59	GC09M127159	2.40883946418762	https://www.genecards.org/cgi-bin/carddisp.pl?gene=C5
SETDB1	SET Domain Bifurcated Histone Lysine Methyltransferase 1	Protein Coding	Q15047	56	GC01P150926	2.40562438964844	https://www.genecards.org/cgi-bin/carddisp.pl?gene=SETDB1
TCHP	Trichoplein Keratin Filament Binding	Protein Coding	Q9BT92	47	GC12P109913	2.40384960174561	https://www.genecards.org/cgi-bin/carddisp.pl?gene=TCHP
ABL1	ABL Proto-Oncogene 1, Non-Receptor Tyrosine Kinase	Protein Coding	P00519	66	GC09P130713	2.40095949172974	https://www.genecards.org/cgi-bin/carddisp.pl?gene=ABL1
PRKCA	Protein Kinase C Alpha	Protein Coding	P17252	65	GC17P066302	2.38977527618408	https://www.genecards.org/cgi-bin/carddisp.pl?gene=PRKCA
IGF2	Insulin Like Growth Factor 2	Protein Coding	P01344	61	GC11M015857	2.38944172859192	https://www.genecards.org/cgi-bin/carddisp.pl?gene=IGF2
RAB27A	RAB27A, Member RAS Oncogene Family	Protein Coding	P51159	60	GC15M055202	2.38857841491699	https://www.genecards.org/cgi-bin/carddisp.pl?gene=RAB27A
MIR151A	MicroRNA 151a	RNA Gene		27	GC08M141076	2.38857841491699	https://www.genecards.org/cgi-bin/carddisp.pl?gene=MIR151A
DMTN	Dematin Actin Binding Protein	Protein Coding	Q08495	51	GC08P022048	2.38691210746765	https://www.genecards.org/cgi-bin/carddisp.pl?gene=DMTN
MTOR	Mechanistic Target Of Rapamycin Kinase	Protein Coding	P42345	68	GC01M011106	2.38326048851013	https://www.genecards.org/cgi-bin/carddisp.pl?gene=MTOR
SMAD4	SMAD Family Member 4	Protein Coding	Q13485	66	GC18P051028	2.38170433044434	https://www.genecards.org/cgi-bin/carddisp.pl?gene=SMAD4
ALK	ALK Receptor Tyrosine Kinase	Protein Coding	Q9UM73	64	GC02M029389	2.37955665588379	https://www.genecards.org/cgi-bin/carddisp.pl?gene=ALK
EDNRA	Endothelin Receptor Type A	Protein Coding	P25101	62	GC04P147480	2.37855982780457	https://www.genecards.org/cgi-bin/carddisp.pl?gene=EDNRA
DKK1	Dickkopf Wnt Signaling Pathway Inhibitor 1	Protein Coding	O94907	56	GC10P052314	2.36030864715576	https://www.genecards.org/cgi-bin/carddisp.pl?gene=DKK1
YIPF5	Yip1 Domain Family Member 5	Protein Coding	Q969M3	50	GC05M144158	2.36023759841919	https://www.genecards.org/cgi-bin/carddisp.pl?gene=YIPF5
XRCC3	X-Ray Repair Cross Complementing 3	Protein Coding	O43542	56	GC14M103697	2.35976624488831	https://www.genecards.org/cgi-bin/carddisp.pl?gene=XRCC3
GH1	Growth Hormone 1	Protein Coding	P01241	56	GC17M063917	2.35543084144592	https://www.genecards.org/cgi-bin/carddisp.pl?gene=GH1
MTNR1B	Melatonin Receptor 1B	Protein Coding	P49286	57	GC11P092969	2.35069394111633	https://www.genecards.org/cgi-bin/carddisp.pl?gene=MTNR1B
DCLRE1C	DNA Cross-Link Repair 1C	Protein Coding	Q96SD1	56	GC10M014897	2.34712409973145	https://www.genecards.org/cgi-bin/carddisp.pl?gene=DCLRE1C
SMARCA1	SNF2 Related Chromatin Remodeling ATPase 1	Protein Coding	P28370	53	GC0XM129447	2.33430051803589	https://www.genecards.org/cgi-bin/carddisp.pl?gene=SMARCA1
HOTAIR	HOX Transcript Antisense RNA	RNA Gene		31	GC12M053962	2.3235912322998	https://www.genecards.org/cgi-bin/carddisp.pl?gene=HOTAIR
MIR6797	MicroRNA 6797	RNA Gene		17	GC19P162161	2.32311487197876	https://www.genecards.org/cgi-bin/carddisp.pl?gene=MIR6797
LOC112939935	Sharpr-MPRA Regulatory Region 11886	Functional Element		8	GC04P040348	2.32311487197876	https://www.genecards.org/cgi-bin/carddisp.pl?gene=LOC112939935
LOC130004144	ATAC-STARR-Seq Lymphoblastoid Active Region 3613	Functional Element		8	GC10P131326	2.32311487197876	https://www.genecards.org/cgi-bin/carddisp.pl?gene=LOC130004144
LOC129929673	ATAC-STARR-Seq Lymphoblastoid Active Region 374	Functional Element		7	GC01P090430	2.32311487197876	https://www.genecards.org/cgi-bin/carddisp.pl?gene=LOC129929673
IAPP	Islet Amyloid Polypeptide	Protein Coding	P10997	54	GC12P021354	2.3208794593811	https://www.genecards.org/cgi-bin/carddisp.pl?gene=IAPP
PRKDC	Protein Kinase, DNA-Activated, Catalytic Subunit	Protein Coding	P78527	63	GC08M047773	2.32027459144592	https://www.genecards.org/cgi-bin/carddisp.pl?gene=PRKDC
CA9	Carbonic Anhydrase 9	Protein Coding	Q16790	59	GC09P035673	2.31615424156189	https://www.genecards.org/cgi-bin/carddisp.pl?gene=CA9
TNNT2	Troponin T2, Cardiac Type	Protein Coding	P45379	60	GC01M201359	2.31011581420898	https://www.genecards.org/cgi-bin/carddisp.pl?gene=TNNT2
IL9	Interleukin 9	Protein Coding	P15248	56	GC05M135891	2.31011581420898	https://www.genecards.org/cgi-bin/carddisp.pl?gene=IL9
MUTYH	MutY DNA Glycosylase	Protein Coding	Q9UIF7	57	GC01M045329	2.30880522727966	https://www.genecards.org/cgi-bin/carddisp.pl?gene=MUTYH
GPX1	Glutathione Peroxidase 1	Protein Coding	P07203	57	GC03M055031	2.30072045326233	https://www.genecards.org/cgi-bin/carddisp.pl?gene=GPX1
SLC11A1	Solute Carrier Family 11 Member 1	Protein Coding	P49279	58	GC02P218382	2.30034232139587	https://www.genecards.org/cgi-bin/carddisp.pl?gene=SLC11A1
H2BC21	H2B Clustered Histone 21	Protein Coding	Q16778	52	GC01M168376	2.29572153091431	https://www.genecards.org/cgi-bin/carddisp.pl?gene=H2BC21
PIF1	PIF1 5'-To-3' DNA Helicase	Protein Coding	Q9H611	47	GC15M064815	2.29572153091431	https://www.genecards.org/cgi-bin/carddisp.pl?gene=PIF1
HEBP1	Heme Binding Protein 1	Protein Coding	Q9NRV9	45	GC12M012974	2.29486918449402	https://www.genecards.org/cgi-bin/carddisp.pl?gene=HEBP1
ACVRL1	Activin A Receptor Like Type 1	Protein Coding	P37023	63	GC12P051906	2.29190063476563	https://www.genecards.org/cgi-bin/carddisp.pl?gene=ACVRL1
CUX1	Cut Like Homeobox 1	Protein Coding	Q13948	57	GC07P101815	2.28887152671814	https://www.genecards.org/cgi-bin/carddisp.pl?gene=CUX1
TCF3	Transcription Factor 3	Protein Coding	P15923	59	GC19M001609	2.28859686851501	https://www.genecards.org/cgi-bin/carddisp.pl?gene=TCF3
TBC1D4	TBC1 Domain Family Member 4	Protein Coding	O60343	55	GC13M075284	2.28082132339478	https://www.genecards.org/cgi-bin/carddisp.pl?gene=TBC1D4
PML	PML Nuclear Body Scaffold	Protein Coding	P29590	59	GC15P073994	2.27922224998474	https://www.genecards.org/cgi-bin/carddisp.pl?gene=PML
H1-0	H1.0 Linker Histone	Protein Coding	P07305	52	GC22P097355	2.26816534996033	https://www.genecards.org/cgi-bin/carddisp.pl?gene=H1-0
UBN1	Ubinuclein 1	Protein Coding	Q9NPG3	50	GC16P128132	2.26816534996033	https://www.genecards.org/cgi-bin/carddisp.pl?gene=UBN1
CCND1	Cyclin D1	Protein Coding	P24385	65	GC11P069641	2.25907254219055	https://www.genecards.org/cgi-bin/carddisp.pl?gene=CCND1
NT5E	5'-Nucleotidase Ecto	Protein Coding	P21589	65	GC06P085449	2.25890922546387	https://www.genecards.org/cgi-bin/carddisp.pl?gene=NT5E
ANKRD24	Ankyrin Repeat Domain 24	Protein Coding	Q8TF21	42	GC19P161074	2.25669002532959	https://www.genecards.org/cgi-bin/carddisp.pl?gene=ANKRD24
ZNF81	Zinc Finger Protein 81	Protein Coding	P51508	42	GC0XP047836	2.25669002532959	https://www.genecards.org/cgi-bin/carddisp.pl?gene=ZNF81
XRCC1	X-Ray Repair Cross Complementing 1	Protein Coding	P18887	57	GC19M043543	2.25429034233093	https://www.genecards.org/cgi-bin/carddisp.pl?gene=XRCC1
HIRA	Histone Cell Cycle Regulator	Protein Coding	P54198	55	GC22M019330	2.25307369232178	https://www.genecards.org/cgi-bin/carddisp.pl?gene=HIRA
C1S	Complement C1s	Protein Coding	P09871	60	GC12P080300	2.24937891960144	https://www.genecards.org/cgi-bin/carddisp.pl?gene=C1S
POU2F1	POU Class 2 Homeobox 1	Protein Coding	P14859	55	GC01P180525	2.24834942817688	https://www.genecards.org/cgi-bin/carddisp.pl?gene=POU2F1
AKR1B1	Aldo-Keto Reductase Family 1 Member B	Protein Coding	P15121	60	GC07M134442	2.24604558944702	https://www.genecards.org/cgi-bin/carddisp.pl?gene=AKR1B1
NLRP1	NLR Family Pyrin Domain Containing 1	Protein Coding	Q9C000	56	GC17M005499	2.24560046195984	https://www.genecards.org/cgi-bin/carddisp.pl?gene=NLRP1
USB1	U6 SnRNA Biogenesis Phosphodiesterase 1	Protein Coding	Q9BQ65	46	GC16P057999	2.24560046195984	https://www.genecards.org/cgi-bin/carddisp.pl?gene=USB1
H1-6	H1.6 Linker Histone, Cluster Member	Protein Coding	P22492	46	GC06M113007	2.24295473098755	https://www.genecards.org/cgi-bin/carddisp.pl?gene=H1-6
CDH1	Cadherin 1	Protein Coding	P12830	61	GC16P068737	2.24074983596802	https://www.genecards.org/cgi-bin/carddisp.pl?gene=CDH1
FLT3	Fms Related Receptor Tyrosine Kinase 3	Protein Coding	P36888	66	GC13M028003	2.23943209648132	https://www.genecards.org/cgi-bin/carddisp.pl?gene=FLT3
INHA	Inhibin Subunit Alpha	Protein Coding	P05111	57	GC02P219569	2.23674559593201	https://www.genecards.org/cgi-bin/carddisp.pl?gene=INHA
PARP1	Poly(ADP-Ribose) Polymerase 1	Protein Coding	P09874	65	GC01M226360	2.23648262023926	https://www.genecards.org/cgi-bin/carddisp.pl?gene=PARP1
SBF2	SET Binding Factor 2	Protein Coding	Q86WG5	50	GC11M016149	2.23579144477844	https://www.genecards.org/cgi-bin/carddisp.pl?gene=SBF2
CD81	CD81 Molecule	Protein Coding	P60033	59	GC11P022770	2.23386883735657	https://www.genecards.org/cgi-bin/carddisp.pl?gene=CD81
ZNF197	Zinc Finger Protein 197	Protein Coding	O14709	42	GC03P066669	2.23103189468384	https://www.genecards.org/cgi-bin/carddisp.pl?gene=ZNF197
PGC	Progastricsin	Protein Coding	P20142	53	GC06M041736	2.2276029586792	https://www.genecards.org/cgi-bin/carddisp.pl?gene=PGC
CEACAM5	CEA Cell Adhesion Molecule 5	Protein Coding	P06731	56	GC19P162154	2.22255992889404	https://www.genecards.org/cgi-bin/carddisp.pl?gene=CEACAM5
EIF2AK3	Eukaryotic Translation Initiation Factor 2 Alpha Kinase 3	Protein Coding	Q9NZJ5	63	GC02M088556	2.21705651283264	https://www.genecards.org/cgi-bin/carddisp.pl?gene=EIF2AK3
NOTCH2	Notch Receptor 2	Protein Coding	Q04721	65	GC01M119911	2.21312856674194	https://www.genecards.org/cgi-bin/carddisp.pl?gene=NOTCH2
MIR30D	MicroRNA 30d	RNA Gene		26	GC08M134804	2.21112608909607	https://www.genecards.org/cgi-bin/carddisp.pl?gene=MIR30D
ZAP70	Zeta Chain Of T Cell Receptor Associated Protein Kinase 70	Protein Coding	P43403	63	GC02P100948	2.20433020591736	https://www.genecards.org/cgi-bin/carddisp.pl?gene=ZAP70
CDKN1B	Cyclin Dependent Kinase Inhibitor 1B	Protein Coding	P46527	61	GC12P080490	2.19947576522827	https://www.genecards.org/cgi-bin/carddisp.pl?gene=CDKN1B
IL6R	Interleukin 6 Receptor	Protein Coding	P08887	63	GC01P154405	2.19905257225037	https://www.genecards.org/cgi-bin/carddisp.pl?gene=IL6R
COG1	Component Of Oligomeric Golgi Complex 1	Protein Coding	Q8WTW3	50	GC17P073193	2.19664168357849	https://www.genecards.org/cgi-bin/carddisp.pl?gene=COG1
SLC25A28	Solute Carrier Family 25 Member 28	Protein Coding	Q96A46	49	GC10M099610	2.19537210464478	https://www.genecards.org/cgi-bin/carddisp.pl?gene=SLC25A28
CELA2A	Chymotrypsin Like Elastase 2A	Protein Coding	P08217	55	GC01P015456	2.19441366195679	https://www.genecards.org/cgi-bin/carddisp.pl?gene=CELA2A
KDM5C	Lysine Demethylase 5C	Protein Coding	P41229	59	GC0XM053176	2.19413471221924	https://www.genecards.org/cgi-bin/carddisp.pl?gene=KDM5C
SMARCA5	SNF2 Related Chromatin Remodeling ATPase 5	Protein Coding	O60264	56	GC04P143513	2.19413471221924	https://www.genecards.org/cgi-bin/carddisp.pl?gene=SMARCA5
MACROH2A1	MacroH2A.1 Histone	Protein Coding	O75367	54	GC05M135334	2.19413471221924	https://www.genecards.org/cgi-bin/carddisp.pl?gene=MACROH2A1
SNCA	Synuclein Alpha	Protein Coding	P37840	65	GC04M089724	2.19363784790039	https://www.genecards.org/cgi-bin/carddisp.pl?gene=SNCA
TCOF1	Treacle Ribosome Biogenesis Factor 1	Protein Coding	Q13428	53	GC05P161193	2.19333934783936	https://www.genecards.org/cgi-bin/carddisp.pl?gene=TCOF1
CXCL12	C-X-C Motif Chemokine Ligand 12	Protein Coding	P48061	59	GC10M044370	2.1874988079071	https://www.genecards.org/cgi-bin/carddisp.pl?gene=CXCL12
HIF3A	Hypoxia Inducible Factor 3 Subunit Alpha	Protein Coding	Q9Y2N7	53	GC19P046297	2.18446135520935	https://www.genecards.org/cgi-bin/carddisp.pl?gene=HIF3A
TTN	Titin	Protein Coding	Q8WZ42	60	GC02M178525	2.18358635902405	https://www.genecards.org/cgi-bin/carddisp.pl?gene=TTN
ENPP1	Ectonucleotide Pyrophosphatase/Phosphodiesterase 1	Protein Coding	P22413	62	GC06P131808	2.18288803100586	https://www.genecards.org/cgi-bin/carddisp.pl?gene=ENPP1
SETD2	SET Domain Containing 2, Histone Lysine Methyltransferase	Protein Coding	Q9BYW2	59	GC03M047033	2.18113255500793	https://www.genecards.org/cgi-bin/carddisp.pl?gene=SETD2
SOD2-OT1	SOD2 Overlapping Transcript 1	RNA Gene		20	GC06M159772	2.17772674560547	https://www.genecards.org/cgi-bin/carddisp.pl?gene=SOD2-OT1
AOC3	Amine Oxidase Copper Containing 3	Protein Coding	Q16853	59	GC17P042851	2.16820883750916	https://www.genecards.org/cgi-bin/carddisp.pl?gene=AOC3
TNFRSF13B	TNF Receptor Superfamily Member 13B	Protein Coding	O14836	60	GC17M016929	2.16608047485352	https://www.genecards.org/cgi-bin/carddisp.pl?gene=TNFRSF13B
EWSR1	EWS RNA Binding Protein 1	Protein Coding	Q01844	57	GC22P097118	2.16608047485352	https://www.genecards.org/cgi-bin/carddisp.pl?gene=EWSR1
KRAS	KRAS Proto-Oncogene, GTPase	Protein Coding	P01116	66	GC12M037206	2.16539001464844	https://www.genecards.org/cgi-bin/carddisp.pl?gene=KRAS
BCHE	Butyrylcholinesterase	Protein Coding	P06276	62	GC03M165772	2.16515874862671	https://www.genecards.org/cgi-bin/carddisp.pl?gene=BCHE
GDF11	Growth Differentiation Factor 11	Protein Coding	O95390	56	GC12P055743	2.15964865684509	https://www.genecards.org/cgi-bin/carddisp.pl?gene=GDF11
IRAK4	Interleukin 1 Receptor Associated Kinase 4	Protein Coding	Q9NWZ3	61	GC12P043758	2.15164709091187	https://www.genecards.org/cgi-bin/carddisp.pl?gene=IRAK4
LOC110806306	Telomerase RNA Component (TERC) Promoter	Functional Element		9	GC03P169764	2.15164709091187	https://www.genecards.org/cgi-bin/carddisp.pl?gene=LOC110806306
CABIN1	Calcineurin Binding Protein 1	Protein Coding	Q9Y6J0	54	GC22P024011	2.14851498603821	https://www.genecards.org/cgi-bin/carddisp.pl?gene=CABIN1
TRIM28	Tripartite Motif Containing 28	Protein Coding	Q13263	57	GC19P058544	2.14709949493408	https://www.genecards.org/cgi-bin/carddisp.pl?gene=TRIM28
TSC2	TSC Complex Subunit 2	Protein Coding	P49815	64	GC16P128054	2.14362454414368	https://www.genecards.org/cgi-bin/carddisp.pl?gene=TSC2
CCND3	Cyclin D3	Protein Coding	P30281	59	GC06M041934	2.14180755615234	https://www.genecards.org/cgi-bin/carddisp.pl?gene=CCND3
FTO	FTO Alpha-Ketoglutarate Dependent Dioxygenase	Protein Coding	Q9C0B1	59	GC16P129419	2.13962292671204	https://www.genecards.org/cgi-bin/carddisp.pl?gene=FTO
SOCS1	Suppressor Of Cytokine Signaling 1	Protein Coding	O15524	58	GC16M052500	2.13535022735596	https://www.genecards.org/cgi-bin/carddisp.pl?gene=SOCS1
POLI	DNA Polymerase Iota	Protein Coding	Q9UNA4	56	GC18P054274	2.13024950027466	https://www.genecards.org/cgi-bin/carddisp.pl?gene=POLI
SGCB	Sarcoglycan Beta	Protein Coding	Q16585	52	GC04M052019	2.12775754928589	https://www.genecards.org/cgi-bin/carddisp.pl?gene=SGCB
MGAM	Maltase-Glucoamylase	Protein Coding	O43451	57	GC07P170002	2.12026786804199	https://www.genecards.org/cgi-bin/carddisp.pl?gene=MGAM
SAR1A	Secretion Associated Ras Related GTPase 1A	Protein Coding	Q9NR31	52	GC10M070147	2.11875486373901	https://www.genecards.org/cgi-bin/carddisp.pl?gene=SAR1A
FUT8	Fucosyltransferase 8	Protein Coding	Q9BYC5	56	GC14P065356	2.11582660675049	https://www.genecards.org/cgi-bin/carddisp.pl?gene=FUT8
AKT2	AKT Serine/Threonine Kinase 2	Protein Coding	P31751	66	GC19M040230	2.11538124084473	https://www.genecards.org/cgi-bin/carddisp.pl?gene=AKT2
GDF2	Growth Differentiation Factor 2	Protein Coding	Q9UK05	57	GC10P047322	2.1151397228241	https://www.genecards.org/cgi-bin/carddisp.pl?gene=GDF2
CYBA	Cytochrome B-245 Alpha Chain	Protein Coding	P13498	59	GC16M088643	2.11471700668335	https://www.genecards.org/cgi-bin/carddisp.pl?gene=CYBA
CR2	Complement C3d Receptor 2	Protein Coding	P20023	59	GC01P207454	2.11464190483093	https://www.genecards.org/cgi-bin/carddisp.pl?gene=CR2
CYP3A5	Cytochrome P450 Family 3 Subfamily A Member 5	Protein Coding	P20815	58	GC07M099648	2.10845494270325	https://www.genecards.org/cgi-bin/carddisp.pl?gene=CYP3A5
TNFSF10	TNF Superfamily Member 10	Protein Coding	P50591	59	GC03M172505	2.10485887527466	https://www.genecards.org/cgi-bin/carddisp.pl?gene=TNFSF10
JAK3	Janus Kinase 3	Protein Coding	P52333	65	GC19M017824	2.10186839103699	https://www.genecards.org/cgi-bin/carddisp.pl?gene=JAK3
VDR	Vitamin D Receptor	Protein Coding	P11473	62	GC12M047841	2.09783053398132	https://www.genecards.org/cgi-bin/carddisp.pl?gene=VDR
NKIRAS1	NFKB Inhibitor Interacting Ras Like 1	Protein Coding	Q9NYS0	43	GC03M029412	2.09623432159424	https://www.genecards.org/cgi-bin/carddisp.pl?gene=NKIRAS1
NEAT1	Nuclear Paraspeckle Assembly Transcript 1	RNA Gene		33	GC11P115059	2.09623432159424	https://www.genecards.org/cgi-bin/carddisp.pl?gene=NEAT1
RECQL	RecQ Like Helicase	Protein Coding	P46063	55	GC12M021468	2.09333419799805	https://www.genecards.org/cgi-bin/carddisp.pl?gene=RECQL
RAD50	RAD50 Double Strand Break Repair Protein	Protein Coding	Q92878	62	GC05P132556	2.09228205680847	https://www.genecards.org/cgi-bin/carddisp.pl?gene=RAD50
POLD1	DNA Polymerase Delta 1, Catalytic Subunit	Protein Coding	P28340	59	GC19P162481	2.09228205680847	https://www.genecards.org/cgi-bin/carddisp.pl?gene=POLD1
EXO1	Exonuclease 1	Protein Coding	Q9UQ84	56	GC01P241847	2.09228205680847	https://www.genecards.org/cgi-bin/carddisp.pl?gene=EXO1
TKT	Transketolase	Protein Coding	P29401	58	GC03M053224	2.09134578704834	https://www.genecards.org/cgi-bin/carddisp.pl?gene=TKT
CTNNB1	Catenin Beta 1	Protein Coding	P35222	66	GC03P041194	2.08922696113586	https://www.genecards.org/cgi-bin/carddisp.pl?gene=CTNNB1
PCBD1	Pterin-4 Alpha-Carbinolamine Dehydratase 1	Protein Coding	P61457	57	GC10M070882	2.08831095695496	https://www.genecards.org/cgi-bin/carddisp.pl?gene=PCBD1
CEP120	Centrosomal Protein 120	Protein Coding	Q8N960	51	GC05M123344	2.08831095695496	https://www.genecards.org/cgi-bin/carddisp.pl?gene=CEP120
BAX	BCL2 Associated X, Apoptosis Regulator	Protein Coding	Q07812	63	GC19P048954	2.08753824234009	https://www.genecards.org/cgi-bin/carddisp.pl?gene=BAX
HMGB1	High Mobility Group Box 1	Protein Coding	P09429	63	GC13M030456	2.08753824234009	https://www.genecards.org/cgi-bin/carddisp.pl?gene=HMGB1
ITGB1	Integrin Subunit Beta 1	Protein Coding	P05556	63	GC10M037521	2.0841646194458	https://www.genecards.org/cgi-bin/carddisp.pl?gene=ITGB1
AHI1-DT	AHI1 Divergent Transcript	RNA Gene	P0C7V0	25	GC06P192044	2.0824089050293	https://www.genecards.org/cgi-bin/carddisp.pl?gene=AHI1-DT
RPS27A	Ribosomal Protein S27a	Protein Coding	P62979	56	GC02P055231	2.07829236984253	https://www.genecards.org/cgi-bin/carddisp.pl?gene=RPS27A
LEPQTL1	Leptin, Serum Levels Of	Genetic Locus		10	GC02U903086	2.07569742202759	https://www.genecards.org/cgi-bin/carddisp.pl?gene=LEPQTL1
SFXN4	Sideroflexin 4	Protein Coding	Q6P4A7	50	GC10M119140	2.0741913318634	https://www.genecards.org/cgi-bin/carddisp.pl?gene=SFXN4
CETP	Cholesteryl Ester Transfer Protein	Protein Coding	P11597	59	GC16P056961	2.07255816459656	https://www.genecards.org/cgi-bin/carddisp.pl?gene=CETP
TMEM63B	Transmembrane Protein 63B	Protein Coding	Q5T3F8	47	GC06P190892	2.07066822052002	https://www.genecards.org/cgi-bin/carddisp.pl?gene=TMEM63B
ACP1	Acid Phosphatase 1	Protein Coding	P24666	56	GC02P001334	2.06914973258972	https://www.genecards.org/cgi-bin/carddisp.pl?gene=ACP1
CASP3	Caspase 3	Protein Coding	P42574	62	GC04M184627	2.0635552406311	https://www.genecards.org/cgi-bin/carddisp.pl?gene=CASP3
TUBB	Tubulin Beta Class I	Protein Coding	P07437	62	GC06P190688	2.06124019622803	https://www.genecards.org/cgi-bin/carddisp.pl?gene=TUBB
PSMB8	Proteasome 20S Subunit Beta 8	Protein Coding	P28062	62	GC06M032840	2.06060457229614	https://www.genecards.org/cgi-bin/carddisp.pl?gene=PSMB8
STAT2	Signal Transducer And Activator Of Transcription 2	Protein Coding	P52630	62	GC12M056341	2.06060457229614	https://www.genecards.org/cgi-bin/carddisp.pl?gene=STAT2
FCGR2B	Fc Gamma Receptor IIb	Protein Coding	P31994	60	GC01P180366	2.06060457229614	https://www.genecards.org/cgi-bin/carddisp.pl?gene=FCGR2B
IRF1	Interferon Regulatory Factor 1	Protein Coding	P10914	59	GC05M132440	2.06060457229614	https://www.genecards.org/cgi-bin/carddisp.pl?gene=IRF1
TBCE	Tubulin Folding Cofactor E	Protein Coding	Q15813	53	GC01P235367	2.06060457229614	https://www.genecards.org/cgi-bin/carddisp.pl?gene=TBCE
ENO2	Enolase 2	Protein Coding	P09104	60	GC12P006913	2.06000065803528	https://www.genecards.org/cgi-bin/carddisp.pl?gene=ENO2
MBL2	Mannose Binding Lectin 2	Protein Coding	P11226	59	GC10M052760	2.05961489677429	https://www.genecards.org/cgi-bin/carddisp.pl?gene=MBL2
H3C14	H3 Clustered Histone 14	Protein Coding	Q71DI3	43	GC01M168367	2.05882668495178	https://www.genecards.org/cgi-bin/carddisp.pl?gene=H3C14
HSPA4	Heat Shock Protein Family A (Hsp70) Member 4	Protein Coding	P34932	56	GC05P133148	2.05851745605469	https://www.genecards.org/cgi-bin/carddisp.pl?gene=HSPA4
RBP4	Retinol Binding Protein 4	Protein Coding	P02753	57	GC10M093591	2.05752611160278	https://www.genecards.org/cgi-bin/carddisp.pl?gene=RBP4
DRD2	Dopamine Receptor D2	Protein Coding	P14416	63	GC11M113409	2.05287575721741	https://www.genecards.org/cgi-bin/carddisp.pl?gene=DRD2
CIC	Capicua Transcriptional Repressor	Protein Coding	Q96RK0	55	GC19P042268	2.05221915245056	https://www.genecards.org/cgi-bin/carddisp.pl?gene=CIC
INS-IGF2	INS-IGF2 Readthrough	Protein Coding	F8WCM5	38	GC11M015860	2.05116510391235	https://www.genecards.org/cgi-bin/carddisp.pl?gene=INS-IGF2
TRIM21	Tripartite Motif Containing 21	Protein Coding	P19474	56	GC11M004384	2.05017518997192	https://www.genecards.org/cgi-bin/carddisp.pl?gene=TRIM21
GIP	Gastric Inhibitory Polypeptide	Protein Coding	P09681	50	GC17M048958	2.04775214195251	https://www.genecards.org/cgi-bin/carddisp.pl?gene=GIP
CA1	Carbonic Anhydrase 1	Protein Coding	P00915	60	GC08M085327	2.04606652259827	https://www.genecards.org/cgi-bin/carddisp.pl?gene=CA1
AP3B1	Adaptor Related Protein Complex 3 Subunit Beta 1	Protein Coding	O00203	57	GC05M082289	2.04479598999023	https://www.genecards.org/cgi-bin/carddisp.pl?gene=AP3B1
MIR22	MicroRNA 22	RNA Gene		30	GC17M001713	2.04195117950439	https://www.genecards.org/cgi-bin/carddisp.pl?gene=MIR22
CPN1	Carboxypeptidase N Subunit 1	Protein Coding	P15169	55	GC10M100042	2.03911209106445	https://www.genecards.org/cgi-bin/carddisp.pl?gene=CPN1
XPO1	Exportin 1	Protein Coding	O14980	60	GC02M061476	2.03568315505981	https://www.genecards.org/cgi-bin/carddisp.pl?gene=XPO1
ASF1A	Anti-Silencing Function 1A Histone Chaperone	Protein Coding	Q9Y294	49	GC06P118894	2.0345664024353	https://www.genecards.org/cgi-bin/carddisp.pl?gene=ASF1A
MTX2	Metaxin 2	Protein Coding	O75431	53	GC02P176269	2.02838230133057	https://www.genecards.org/cgi-bin/carddisp.pl?gene=MTX2
TRMT5	TRNA Methyltransferase 5	Protein Coding	Q32P41	52	GC14M060971	2.02838230133057	https://www.genecards.org/cgi-bin/carddisp.pl?gene=TRMT5
PLAAT3	Phospholipase A And Acyltransferase 3	Protein Coding	P53816	50	GC11M142897	2.02838230133057	https://www.genecards.org/cgi-bin/carddisp.pl?gene=PLAAT3
U2AF1	U2 Small Nuclear RNA Auxiliary Factor 1	Protein Coding	Q01081	56	GC21M043092	2.0184338092804	https://www.genecards.org/cgi-bin/carddisp.pl?gene=U2AF1
PTPRN	Protein Tyrosine Phosphatase Receptor Type N	Protein Coding	Q16849	56	GC02M219289	2.01759958267212	https://www.genecards.org/cgi-bin/carddisp.pl?gene=PTPRN
GP9	Glycoprotein IX Platelet	Protein Coding	P14770	57	GC03P144180	2.01699113845825	https://www.genecards.org/cgi-bin/carddisp.pl?gene=GP9
MAP2K1	Mitogen-Activated Protein Kinase Kinase 1	Protein Coding	Q02750	67	GC15P066386	2.01602387428284	https://www.genecards.org/cgi-bin/carddisp.pl?gene=MAP2K1
NAT2	N-Acetyltransferase 2	Protein Coding	P11245	56	GC08P018391	2.01225662231445	https://www.genecards.org/cgi-bin/carddisp.pl?gene=NAT2
GFI1B	Growth Factor Independent 1B Transcriptional Repressor	Protein Coding	Q5VTD9	50	GC09P156228	2.01175665855408	https://www.genecards.org/cgi-bin/carddisp.pl?gene=GFI1B
MINPP1	Multiple Inositol-Polyphosphate Phosphatase 1	Protein Coding	Q9UNW1	57	GC10P087504	2.00985264778137	https://www.genecards.org/cgi-bin/carddisp.pl?gene=MINPP1
HDAC1	Histone Deacetylase 1	Protein Coding	Q13547	64	GC01P032292	2.00776410102844	https://www.genecards.org/cgi-bin/carddisp.pl?gene=HDAC1
MAOB	Monoamine Oxidase B	Protein Coding	P27338	57	GC0XM043766	2.00776410102844	https://www.genecards.org/cgi-bin/carddisp.pl?gene=MAOB
CYP2C19	Cytochrome P450 Family 2 Subfamily C Member 19	Protein Coding	P33261	57	GC10P094762	2.00027227401733	https://www.genecards.org/cgi-bin/carddisp.pl?gene=CYP2C19
AKR1A1	Aldo-Keto Reductase Family 1 Member A1	Protein Coding	P14550	56	GC01P045550	1.9991043806076	https://www.genecards.org/cgi-bin/carddisp.pl?gene=AKR1A1
MET	MET Proto-Oncogene, Receptor Tyrosine Kinase	Protein Coding	P08581	67	GC07P116672	1.99781489372253	https://www.genecards.org/cgi-bin/carddisp.pl?gene=MET
PGD	Phosphogluconate Dehydrogenase	Protein Coding	P52209	60	GC01P010398	1.99497008323669	https://www.genecards.org/cgi-bin/carddisp.pl?gene=PGD
BMPR1A	Bone Morphogenetic Protein Receptor Type 1A	Protein Coding	P36894	65	GC10P128546	1.99212551116943	https://www.genecards.org/cgi-bin/carddisp.pl?gene=BMPR1A
ITK	IL2 Inducible T Cell Kinase	Protein Coding	Q08881	64	GC05P161368	1.99212551116943	https://www.genecards.org/cgi-bin/carddisp.pl?gene=ITK
CD247	CD247 Molecule	Protein Coding	P20963	62	GC01M167425	1.99212551116943	https://www.genecards.org/cgi-bin/carddisp.pl?gene=CD247
ACP5	Acid Phosphatase 5, Tartrate Resistant	Protein Coding	P13686	59	GC19M011574	1.99212551116943	https://www.genecards.org/cgi-bin/carddisp.pl?gene=ACP5
IL7R	Interleukin 7 Receptor	Protein Coding	P16871	59	GC05P035852	1.99212551116943	https://www.genecards.org/cgi-bin/carddisp.pl?gene=IL7R
C4B	Complement C4B (Chido/Rodgers Blood Group)	Protein Coding	P0C0L5	56	GC06P032014	1.99212551116943	https://www.genecards.org/cgi-bin/carddisp.pl?gene=C4B
TNFRSF4	TNF Receptor Superfamily Member 4	Protein Coding	P43489	56	GC01M001211	1.99212551116943	https://www.genecards.org/cgi-bin/carddisp.pl?gene=TNFRSF4
RAG2	Recombination Activating 2	Protein Coding	P55895	52	GC11M036575	1.99212551116943	https://www.genecards.org/cgi-bin/carddisp.pl?gene=RAG2
DYRK1A	Dual Specificity Tyrosine Phosphorylation Regulated Kinase 1A	Protein Coding	Q13627	63	GC21P037365	1.99075853824615	https://www.genecards.org/cgi-bin/carddisp.pl?gene=DYRK1A
LAMTOR2	Late Endosomal/Lysosomal Adaptor, MAPK And MTOR Activator 2	Protein Coding	Q9Y2Q5	52	GC01P156054	1.99075853824615	https://www.genecards.org/cgi-bin/carddisp.pl?gene=LAMTOR2
VPS13B	Vacuolar Protein Sorting 13 Homolog B	Protein Coding	Q7Z7G8	52	GC08P099195	1.99075853824615	https://www.genecards.org/cgi-bin/carddisp.pl?gene=VPS13B
B4GALT3	Beta-1,4-Galactosyltransferase 3	Protein Coding	O60512	50	GC01M161171	1.99075853824615	https://www.genecards.org/cgi-bin/carddisp.pl?gene=B4GALT3
ALPP	Alkaline Phosphatase, Placental	Protein Coding	P05187	57	GC02P232378	1.98364400863647	https://www.genecards.org/cgi-bin/carddisp.pl?gene=ALPP
KCNN1	Potassium Calcium-Activated Channel Subfamily N Member 1	Protein Coding	Q92952	51	GC19P161662	1.98174774646759	https://www.genecards.org/cgi-bin/carddisp.pl?gene=KCNN1
BTK	Bruton Tyrosine Kinase	Protein Coding	Q06187	66	GC0XM101349	1.9808691740036	https://www.genecards.org/cgi-bin/carddisp.pl?gene=BTK
ARNT	Aryl Hydrocarbon Receptor Nuclear Translocator	Protein Coding	P27540	58	GC01M150809	1.97846448421478	https://www.genecards.org/cgi-bin/carddisp.pl?gene=ARNT
TNFRSF10A	TNF Receptor Superfamily Member 10a	Protein Coding	O00220	57	GC08M023190	1.97650718688965	https://www.genecards.org/cgi-bin/carddisp.pl?gene=TNFRSF10A
MIR10B	MicroRNA 10b	RNA Gene		30	GC02P176150	1.97581601142883	https://www.genecards.org/cgi-bin/carddisp.pl?gene=MIR10B
MIR26A1	MicroRNA 26a-1	RNA Gene		30	GC03P037969	1.97581601142883	https://www.genecards.org/cgi-bin/carddisp.pl?gene=MIR26A1
BCR	BCR Activator Of RhoGEF And GTPase	Protein Coding	P11274	65	GC22P023179	1.97096168994904	https://www.genecards.org/cgi-bin/carddisp.pl?gene=BCR
MIR378A	MicroRNA 378a	RNA Gene		30	GC05P149732	1.97018265724182	https://www.genecards.org/cgi-bin/carddisp.pl?gene=MIR378A
PNP	Purine Nucleoside Phosphorylase	Protein Coding	P00491	62	GC14P060208	1.96894216537476	https://www.genecards.org/cgi-bin/carddisp.pl?gene=PNP
CCL3	C-C Motif Chemokine Ligand 3	Protein Coding	P10147	54	GC17M036088	1.96882927417755	https://www.genecards.org/cgi-bin/carddisp.pl?gene=CCL3
MAPK1	Mitogen-Activated Protein Kinase 1	Protein Coding	P28482	66	GC22M021759	1.96863770484924	https://www.genecards.org/cgi-bin/carddisp.pl?gene=MAPK1
LPA	Lipoprotein(A)	Protein Coding	P08519	55	GC06M160531	1.96293807029724	https://www.genecards.org/cgi-bin/carddisp.pl?gene=LPA
ERCC1	ERCC Excision Repair 1, Endonuclease Non-Catalytic Subunit	Protein Coding	P07992	59	GC19M112655	1.96200752258301	https://www.genecards.org/cgi-bin/carddisp.pl?gene=ERCC1
SPI1	Spi-1 Proto-Oncogene	Protein Coding	P17947	56	GC11M142656	1.96100866794586	https://www.genecards.org/cgi-bin/carddisp.pl?gene=SPI1
MAOA	Monoamine Oxidase A	Protein Coding	P21397	62	GC0XP043654	1.95701622962952	https://www.genecards.org/cgi-bin/carddisp.pl?gene=MAOA
CD86	CD86 Molecule	Protein Coding	P42081	57	GC03P122055	1.95701622962952	https://www.genecards.org/cgi-bin/carddisp.pl?gene=CD86
CD80	CD80 Molecule	Protein Coding	P33681	56	GC03M119524	1.95701622962952	https://www.genecards.org/cgi-bin/carddisp.pl?gene=CD80
CR1	Complement C3b/C4b Receptor 1 (Knops Blood Group)	Protein Coding	P17927	57	GC01P207496	1.95671665668488	https://www.genecards.org/cgi-bin/carddisp.pl?gene=CR1
HBB-HS-111	Beta-Globin Hypersensitive Site -111	Functional Element		2	GC11P022916	1.95288872718811	https://www.genecards.org/cgi-bin/carddisp.pl?gene=HBB-HS-111
SUPT5H	SPT5 Homolog, DSIF Elongation Factor Subunit	Protein Coding	O00267	51	GC19P039436	1.95162296295166	https://www.genecards.org/cgi-bin/carddisp.pl?gene=SUPT5H
EDNRB	Endothelin Receptor Type B	Protein Coding	P24530	63	GC13M077895	1.94641947746277	https://www.genecards.org/cgi-bin/carddisp.pl?gene=EDNRB
LIG3	DNA Ligase 3	Protein Coding	P49916	58	GC17P034980	1.94628894329071	https://www.genecards.org/cgi-bin/carddisp.pl?gene=LIG3
SMARCAL1	SNF2 Related Chromatin Remodeling Annealing Helicase 1	Protein Coding	Q9NZC9	57	GC02P216412	1.94628894329071	https://www.genecards.org/cgi-bin/carddisp.pl?gene=SMARCAL1
XRCC4	X-Ray Repair Cross Complementing 4	Protein Coding	Q13426	56	GC05P083077	1.94628894329071	https://www.genecards.org/cgi-bin/carddisp.pl?gene=XRCC4
ADAMTS9	ADAM Metallopeptidase With Thrombospondin Type 1 Motif 9	Protein Coding	Q9P2N4	51	GC03M064501	1.94502568244934	https://www.genecards.org/cgi-bin/carddisp.pl?gene=ADAMTS9
ATP11AUN	ATP11A Upstream Neighbor LncRNA	RNA Gene	Q6ZP68	28	GC13P112647	1.94494986534119	https://www.genecards.org/cgi-bin/carddisp.pl?gene=ATP11AUN
APOH	Apolipoprotein H	Protein Coding	P02749	58	GC17M066212	1.94475471973419	https://www.genecards.org/cgi-bin/carddisp.pl?gene=APOH
TAT	Tyrosine Aminotransferase	Protein Coding	P17735	57	GC16M071565	1.94475471973419	https://www.genecards.org/cgi-bin/carddisp.pl?gene=TAT
XBP1	X-Box Binding Protein 1	Protein Coding	P17861	59	GC22M028794	1.94396805763245	https://www.genecards.org/cgi-bin/carddisp.pl?gene=XBP1
IL1R1	Interleukin 1 Receptor Type 1	Protein Coding	P14778	60	GC02P102136	1.9415271282196	https://www.genecards.org/cgi-bin/carddisp.pl?gene=IL1R1
H3-3A	H3.3 Histone A	Protein Coding	P84243	56	GC01P226062	1.93631017208099	https://www.genecards.org/cgi-bin/carddisp.pl?gene=H3-3A
SUV39H1	SUV39H1 Histone Lysine Methyltransferase	Protein Coding	O43463	55	GC0XP061662	1.93631017208099	https://www.genecards.org/cgi-bin/carddisp.pl?gene=SUV39H1
IGBP1	Immunoglobulin Binding Protein 1	Protein Coding	P78318	54	GC0XP070133	1.93631017208099	https://www.genecards.org/cgi-bin/carddisp.pl?gene=IGBP1
H2AZ1	H2A.Z Variant Histone 1	Protein Coding	P0C0S5	53	GC04M099949	1.93631017208099	https://www.genecards.org/cgi-bin/carddisp.pl?gene=H2AZ1
DAP	Death Associated Protein	Protein Coding	P51397	50	GC05M010679	1.93631017208099	https://www.genecards.org/cgi-bin/carddisp.pl?gene=DAP
H3C6	H3 Clustered Histone 6	Protein Coding	P68431	43	GC06P193544	1.93631017208099	https://www.genecards.org/cgi-bin/carddisp.pl?gene=H3C6
FREM3	FRAS1 Related Extracellular Matrix 3	Protein Coding	P0C091	40	GC04M143577	1.93631017208099	https://www.genecards.org/cgi-bin/carddisp.pl?gene=FREM3
H3Y1	H3.Y Histone 1	Protein Coding	P0DPK2	22	GC05M020083	1.93631017208099	https://www.genecards.org/cgi-bin/carddisp.pl?gene=H3Y1
CASP8	Caspase 8	Protein Coding	Q14790	65	GC02P201233	1.93607020378113	https://www.genecards.org/cgi-bin/carddisp.pl?gene=CASP8
CYP19A1	Cytochrome P450 Family 19 Subfamily A Member 1	Protein Coding	P11511	60	GC15M051208	1.93509721755981	https://www.genecards.org/cgi-bin/carddisp.pl?gene=CYP19A1
NR3C1	Nuclear Receptor Subfamily 3 Group C Member 1	Protein Coding	P04150	62	GC05M143277	1.93200123310089	https://www.genecards.org/cgi-bin/carddisp.pl?gene=NR3C1
FASLG	Fas Ligand	Protein Coding	P48023	60	GC01P172659	1.92721724510193	https://www.genecards.org/cgi-bin/carddisp.pl?gene=FASLG
UGT1A9	UDP Glucuronosyltransferase Family 1 Member A9	Protein Coding	O60656	59	GC02P233671	1.92485189437866	https://www.genecards.org/cgi-bin/carddisp.pl?gene=UGT1A9
ARSF	Arylsulfatase F	Protein Coding	P54793	49	GC0XP003040	1.92483472824097	https://www.genecards.org/cgi-bin/carddisp.pl?gene=ARSF
ZNF41	Zinc Finger Protein 41	Protein Coding	P51814	48	GC0XM047445	1.92483472824097	https://www.genecards.org/cgi-bin/carddisp.pl?gene=ZNF41
ZNF674	Zinc Finger Protein 674	Protein Coding	Q2M3X9	43	GC0XM046497	1.92483472824097	https://www.genecards.org/cgi-bin/carddisp.pl?gene=ZNF674
POM121L12	POM121 Transmembrane Nucleoporin Like 12	Protein Coding	Q8N7R1	36	GC07P053035	1.92483472824097	https://www.genecards.org/cgi-bin/carddisp.pl?gene=POM121L12
AMH	Anti-Mullerian Hormone	Protein Coding	P03971	56	GC19P161006	1.92320156097412	https://www.genecards.org/cgi-bin/carddisp.pl?gene=AMH
CLCN7	Chloride Voltage-Gated Channel 7	Protein Coding	P51798	57	GC16M001444	1.92314553260803	https://www.genecards.org/cgi-bin/carddisp.pl?gene=CLCN7
KMT2D	Lysine Methyltransferase 2D	Protein Coding	O14686	56	GC12M049018	1.92314553260803	https://www.genecards.org/cgi-bin/carddisp.pl?gene=KMT2D
UNC13D	Unc-13 Homolog D	Protein Coding	Q70J99	56	GC17M075827	1.92314553260803	https://www.genecards.org/cgi-bin/carddisp.pl?gene=UNC13D
HSP90AA1	Heat Shock Protein 90 Alpha Family Class A Member 1	Protein Coding	P07900	65	GC14M102080	1.92115700244904	https://www.genecards.org/cgi-bin/carddisp.pl?gene=HSP90AA1
IL33	Interleukin 33	Protein Coding	O95760	53	GC09P010957	1.92115700244904	https://www.genecards.org/cgi-bin/carddisp.pl?gene=IL33
MIRLET7E	MicroRNA Let-7e	RNA Gene		28	GC19P162541	1.91943466663361	https://www.genecards.org/cgi-bin/carddisp.pl?gene=MIRLET7E
MIR30A	MicroRNA 30a	RNA Gene		27	GC06M071403	1.91943466663361	https://www.genecards.org/cgi-bin/carddisp.pl?gene=MIR30A
LIF	LIF Interleukin 6 Family Cytokine	Protein Coding	P15018	56	GC22M030240	1.91886639595032	https://www.genecards.org/cgi-bin/carddisp.pl?gene=LIF
PRKAR1A	Protein Kinase CAMP-Dependent Type I Regulatory Subunit Alpha	Protein Coding	P10644	63	GC17P165859	1.91843914985657	https://www.genecards.org/cgi-bin/carddisp.pl?gene=PRKAR1A
MT-TL1	Mitochondrially Encoded TRNA-Leu (UUA/G) 1	RNA Gene		24	GCMTP003232	1.91553974151611	https://www.genecards.org/cgi-bin/carddisp.pl?gene=MT-TL1
PAFAH1B3	Platelet Activating Factor Acetylhydrolase 1b Catalytic Subunit 3	Protein Coding	Q15102	53	GC19M042297	1.91476035118103	https://www.genecards.org/cgi-bin/carddisp.pl?gene=PAFAH1B3
ABO	ABO, Alpha 1-3-N-Acetylgalactosaminyltransferase And Alpha 1-3-Galactosyltransferase	Protein Coding	P16442	49	GC09M133250	1.91455435752869	https://www.genecards.org/cgi-bin/carddisp.pl?gene=ABO
KDR	Kinase Insert Domain Receptor	Protein Coding	P35968	67	GC04M055078	1.91271638870239	https://www.genecards.org/cgi-bin/carddisp.pl?gene=KDR
SURF1	SURF1 Cytochrome C Oxidase Assembly Factor	Protein Coding	Q15526	55	GC09M133351	1.91210269927979	https://www.genecards.org/cgi-bin/carddisp.pl?gene=SURF1
F2R	Coagulation Factor II Thrombin Receptor	Protein Coding	P25116	59	GC05P076716	1.91202	https://www.genecards.org/cgi-bin/carddisp.pl?gene=F2R
PRTN3	Proteinase 3	Protein Coding	P24158	59	GC19P000840	1.90845513343811	https://www.genecards.org/cgi-bin/carddisp.pl?gene=PRTN3
PGK2	Phosphoglycerate Kinase 2	Protein Coding	P07205	53	GC06M049785	1.9059681892395	https://www.genecards.org/cgi-bin/carddisp.pl?gene=PGK2
NR1H2	Nuclear Receptor Subfamily 1 Group H Member 2	Protein Coding	P55055	59	GC19P050329	1.89738273620605	https://www.genecards.org/cgi-bin/carddisp.pl?gene=NR1H2
TRC-GCA24-1	TRNA-Cys (GCA) 24-1	RNA Gene		14	GC17M100844	1.89698004722595	https://www.genecards.org/cgi-bin/carddisp.pl?gene=TRC-GCA24-1
RELA	RELA Proto-Oncogene, NF-KB Subunit	Protein Coding	Q04206	64	GC11M065653	1.89066255092621	https://www.genecards.org/cgi-bin/carddisp.pl?gene=RELA
SERPINF2	Serpin Family F Member 2	Protein Coding	P08697	57	GC17P001742	1.8884334564209	https://www.genecards.org/cgi-bin/carddisp.pl?gene=SERPINF2
ST3GAL4	ST3 Beta-Galactoside Alpha-2,3-Sialyltransferase 4	Protein Coding	Q11206	56	GC11P126355	1.88831293582916	https://www.genecards.org/cgi-bin/carddisp.pl?gene=ST3GAL4
BDNF-AS	BDNF Antisense RNA	RNA Gene		30	GC11P027466	1.88831293582916	https://www.genecards.org/cgi-bin/carddisp.pl?gene=BDNF-AS
MDC1	Mediator Of DNA Damage Checkpoint 1	Protein Coding	Q14676	55	GC06M111430	1.88584327697754	https://www.genecards.org/cgi-bin/carddisp.pl?gene=MDC1
FAAP24	FA Core Complex Associated Protein 24	Protein Coding	Q9BTP7	47	GC19P161898	1.88334286212921	https://www.genecards.org/cgi-bin/carddisp.pl?gene=FAAP24
TAP2	Transporter 2, ATP Binding Cassette Subfamily B Member	Protein Coding	Q03519	57	GC06M032821	1.88129615783691	https://www.genecards.org/cgi-bin/carddisp.pl?gene=TAP2
OS9	OS9 Endoplasmic Reticulum Lectin	Protein Coding	Q13438	53	GC12P057693	1.87627184391022	https://www.genecards.org/cgi-bin/carddisp.pl?gene=OS9
PIK3R1	Phosphoinositide-3-Kinase Regulatory Subunit 1	Protein Coding	P27986	65	GC05P068215	1.87061083316803	https://www.genecards.org/cgi-bin/carddisp.pl?gene=PIK3R1
PDS5B	PDS5 Cohesin Associated Factor B	Protein Coding	Q9NTI5	49	GC13P032586	1.86885213851929	https://www.genecards.org/cgi-bin/carddisp.pl?gene=PDS5B
ICOS	Inducible T Cell Costimulator	Protein Coding	Q9Y6W8	57	GC02P205113	1.86676418781281	https://www.genecards.org/cgi-bin/carddisp.pl?gene=ICOS
CDK5RAP3	CDK5 Regulatory Subunit Associated Protein 3	Protein Coding	Q96JB5	46	GC17P047967	1.85776805877686	https://www.genecards.org/cgi-bin/carddisp.pl?gene=CDK5RAP3
BCL2L1	BCL2 Like 1	Protein Coding	Q07817	63	GC20M031664	1.85685670375824	https://www.genecards.org/cgi-bin/carddisp.pl?gene=BCL2L1
EIF2AK2	Eukaryotic Translation Initiation Factor 2 Alpha Kinase 2	Protein Coding	P19525	62	GC02M037099	1.85685670375824	https://www.genecards.org/cgi-bin/carddisp.pl?gene=EIF2AK2
HIF1AN	Hypoxia Inducible Factor 1 Subunit Alpha Inhibitor	Protein Coding	Q9NWT6	56	GC10P100529	1.8565776348114	https://www.genecards.org/cgi-bin/carddisp.pl?gene=HIF1AN
PIEZO2	Piezo Type Mechanosensitive Ion Channel Component 2	Protein Coding	Q9H5I5	49	GC18M010731	1.85581922531128	https://www.genecards.org/cgi-bin/carddisp.pl?gene=PIEZO2
CIITA	Class II Major Histocompatibility Complex Transactivator	Protein Coding	P33076	56	GC16P128249	1.85483705997467	https://www.genecards.org/cgi-bin/carddisp.pl?gene=CIITA
PTK2	Protein Tyrosine Kinase 2	Protein Coding	Q05397	62	GC08M140657	1.85329961776733	https://www.genecards.org/cgi-bin/carddisp.pl?gene=PTK2
GAS5	Growth Arrest Specific 5	RNA Gene		32	GC01M175197	1.85329961776733	https://www.genecards.org/cgi-bin/carddisp.pl?gene=GAS5
MIR200C	MicroRNA 200c	RNA Gene		30	GC12P080296	1.85329961776733	https://www.genecards.org/cgi-bin/carddisp.pl?gene=MIR200C
CDKN2B	Cyclin Dependent Kinase Inhibitor 2B	Protein Coding	P42772	59	GC09M022002	1.84938859939575	https://www.genecards.org/cgi-bin/carddisp.pl?gene=CDKN2B
UCP2	Uncoupling Protein 2	Protein Coding	P55851	58	GC11M073974	1.84741258621216	https://www.genecards.org/cgi-bin/carddisp.pl?gene=UCP2
UGT2B15	UDP Glucuronosyltransferase Family 2 Member B15	Protein Coding	P54855	55	GC04M068646	1.83991456031799	https://www.genecards.org/cgi-bin/carddisp.pl?gene=UGT2B15
AGGF1	Angiogenic Factor With G-Patch And FHA Domains 1	Protein Coding	Q8N302	53	GC05P077029	1.83967208862305	https://www.genecards.org/cgi-bin/carddisp.pl?gene=AGGF1
VHLL	VHL Like	Protein Coding	Q6RSH7	37	GC01M156298	1.83951997756958	https://www.genecards.org/cgi-bin/carddisp.pl?gene=VHLL
ATR	ATR Checkpoint Kinase	Protein Coding	Q13535	66	GC03M142449	1.83849215507507	https://www.genecards.org/cgi-bin/carddisp.pl?gene=ATR
TYK2	Tyrosine Kinase 2	Protein Coding	P29597	66	GC19M010350	1.83849215507507	https://www.genecards.org/cgi-bin/carddisp.pl?gene=TYK2
FEN1	Flap Structure-Specific Endonuclease 1	Protein Coding	P39748	59	GC11P114768	1.83849215507507	https://www.genecards.org/cgi-bin/carddisp.pl?gene=FEN1
PLAUR	Plasminogen Activator, Urokinase Receptor	Protein Coding	Q03405	57	GC19M043646	1.83647239208221	https://www.genecards.org/cgi-bin/carddisp.pl?gene=PLAUR
RPL41	Ribosomal Protein L41	Protein Coding	P62945	36	GC12P081637	1.83222234249115	https://www.genecards.org/cgi-bin/carddisp.pl?gene=RPL41
SMAD3	SMAD Family Member 3	Protein Coding	P84022	66	GC15P067063	1.83150315284729	https://www.genecards.org/cgi-bin/carddisp.pl?gene=SMAD3
LMF1	Lipase Maturation Factor 1	Protein Coding	Q96S06	50	GC16M000853	1.82883048057556	https://www.genecards.org/cgi-bin/carddisp.pl?gene=LMF1
SLC22A1	Solute Carrier Family 22 Member 1	Protein Coding	O15245	55	GC06P160121	1.82754063606262	https://www.genecards.org/cgi-bin/carddisp.pl?gene=SLC22A1
MLLT3	MLLT3 Super Elongation Complex Subunit	Protein Coding	P42568	51	GC09M020341	1.82354974746704	https://www.genecards.org/cgi-bin/carddisp.pl?gene=MLLT3
ABCA1	ATP Binding Cassette Subfamily A Member 1	Protein Coding	O95477	62	GC09M104781	1.82333636283875	https://www.genecards.org/cgi-bin/carddisp.pl?gene=ABCA1
HLF	HLF Transcription Factor, PAR BZIP Family Member	Protein Coding	Q16534	50	GC17P055264	1.81986284255981	https://www.genecards.org/cgi-bin/carddisp.pl?gene=HLF
TIMP1	TIMP Metallopeptidase Inhibitor 1	Protein Coding	P01033	57	GC0XP061588	1.81877315044403	https://www.genecards.org/cgi-bin/carddisp.pl?gene=TIMP1
ROS1	ROS Proto-Oncogene 1, Receptor Tyrosine Kinase	Protein Coding	P08922	60	GC06M117287	1.81865310668945	https://www.genecards.org/cgi-bin/carddisp.pl?gene=ROS1
CD274	CD274 Molecule	Protein Coding	Q9NZQ7	59	GC09P005450	1.81791639328003	https://www.genecards.org/cgi-bin/carddisp.pl?gene=CD274
DNTT	DNA Nucleotidylexotransferase	Protein Coding	P04053	55	GC10P096304	1.81791639328003	https://www.genecards.org/cgi-bin/carddisp.pl?gene=DNTT
PRMT1	Protein Arginine Methyltransferase 1	Protein Coding	Q99873	62	GC19P049675	1.81729221343994	https://www.genecards.org/cgi-bin/carddisp.pl?gene=PRMT1
CCNA2	Cyclin A2	Protein Coding	P20248	58	GC04M121816	1.81396341323853	https://www.genecards.org/cgi-bin/carddisp.pl?gene=CCNA2
CKB	Creatine Kinase B	Protein Coding	P12277	57	GC14M103519	1.81396341323853	https://www.genecards.org/cgi-bin/carddisp.pl?gene=CKB
FABP1	Fatty Acid Binding Protein 1	Protein Coding	P07148	55	GC02M088122	1.81333899497986	https://www.genecards.org/cgi-bin/carddisp.pl?gene=FABP1
POMC	Proopiomelanocortin	Protein Coding	P01189	61	GC02M025160	1.81211733818054	https://www.genecards.org/cgi-bin/carddisp.pl?gene=POMC
GAST	Gastrin	Protein Coding	P01350	53	GC17P041712	1.80909490585327	https://www.genecards.org/cgi-bin/carddisp.pl?gene=GAST
FABP2	Fatty Acid Binding Protein 2	Protein Coding	P12104	54	GC04M119317	1.80784785747528	https://www.genecards.org/cgi-bin/carddisp.pl?gene=FABP2
DICER1	Dicer 1, Ribonuclease III	Protein Coding	Q9UPY3	61	GC14M095086	1.80676126480103	https://www.genecards.org/cgi-bin/carddisp.pl?gene=DICER1
TEK	TEK Receptor Tyrosine Kinase	Protein Coding	Q02763	64	GC09P027109	1.80349504947662	https://www.genecards.org/cgi-bin/carddisp.pl?gene=TEK
IFNGR1	Interferon Gamma Receptor 1	Protein Coding	P15260	63	GC06M137197	1.80349504947662	https://www.genecards.org/cgi-bin/carddisp.pl?gene=IFNGR1
NOD2	Nucleotide Binding Oligomerization Domain Containing 2	Protein Coding	Q9HC29	60	GC16P050693	1.80349504947662	https://www.genecards.org/cgi-bin/carddisp.pl?gene=NOD2
DUOX2	Dual Oxidase 2	Protein Coding	Q9NRD8	56	GC15M045092	1.80338573455811	https://www.genecards.org/cgi-bin/carddisp.pl?gene=DUOX2
FOXO3	Forkhead Box O3	Protein Coding	O43524	61	GC06P108559	1.80077302455902	https://www.genecards.org/cgi-bin/carddisp.pl?gene=FOXO3
HMGCR	3-Hydroxy-3-Methylglutaryl-CoA Reductase	Protein Coding	P04035	60	GC05P075336	1.79726099967957	https://www.genecards.org/cgi-bin/carddisp.pl?gene=HMGCR
IRF3	Interferon Regulatory Factor 3	Protein Coding	Q14653	58	GC19M049659	1.7969229221344	https://www.genecards.org/cgi-bin/carddisp.pl?gene=IRF3
RNF168	Ring Finger Protein 168	Protein Coding	Q8IYW5	55	GC03M196468	1.7969229221344	https://www.genecards.org/cgi-bin/carddisp.pl?gene=RNF168
MUS81	MUS81 Structure-Specific Endonuclease Subunit	Protein Coding	Q96NY9	54	GC11P115088	1.7969229221344	https://www.genecards.org/cgi-bin/carddisp.pl?gene=MUS81
POLM	DNA Polymerase Mu	Protein Coding	Q9NP87	54	GC07M045790	1.7969229221344	https://www.genecards.org/cgi-bin/carddisp.pl?gene=POLM
RAD51B	RAD51 Paralog B	Protein Coding	O15315	53	GC14P067819	1.7969229221344	https://www.genecards.org/cgi-bin/carddisp.pl?gene=RAD51B
SLX1A	SLX1 Homolog A, Structure-Specific Endonuclease Subunit	Protein Coding	Q9BQ83	42	GC16P128901	1.7969229221344	https://www.genecards.org/cgi-bin/carddisp.pl?gene=SLX1A
MIR27A	MicroRNA 27a	RNA Gene		31	GC19M112017	1.79691815376282	https://www.genecards.org/cgi-bin/carddisp.pl?gene=MIR27A
MIR200B	MicroRNA 200b	RNA Gene		29	GC01P001167	1.79691815376282	https://www.genecards.org/cgi-bin/carddisp.pl?gene=MIR200B
MIR33A	MicroRNA 33a	RNA Gene		27	GC22P041900	1.79691815376282	https://www.genecards.org/cgi-bin/carddisp.pl?gene=MIR33A
MAPK10	Mitogen-Activated Protein Kinase 10	Protein Coding	P53779	59	GC04M085990	1.79581785202026	https://www.genecards.org/cgi-bin/carddisp.pl?gene=MAPK10
HULC	Hepatocellular Carcinoma Up-Regulated Long Non-Coding RNA	RNA Gene		28	GC06P013430	1.79539954662323	https://www.genecards.org/cgi-bin/carddisp.pl?gene=HULC
PRKG1	Protein Kinase CGMP-Dependent 1	Protein Coding	Q13976	63	GC10P053881	1.79444622993469	https://www.genecards.org/cgi-bin/carddisp.pl?gene=PRKG1
MAPK14	Mitogen-Activated Protein Kinase 14	Protein Coding	Q16539	65	GC06P190827	1.79107189178467	https://www.genecards.org/cgi-bin/carddisp.pl?gene=MAPK14
P4HA2	Prolyl 4-Hydroxylase Subunit Alpha 2	Protein Coding	O15460	57	GC05M132193	1.78815960884094	https://www.genecards.org/cgi-bin/carddisp.pl?gene=P4HA2
NAMPT	Nicotinamide Phosphoribosyltransferase	Protein Coding	P43490	60	GC07M106248	1.78215312957764	https://www.genecards.org/cgi-bin/carddisp.pl?gene=NAMPT
A4GALT	Alpha 1,4-Galactosyltransferase (P1PK Blood Group)	Protein Coding	Q9NPC4	53	GC22M042692	1.77922630310059	https://www.genecards.org/cgi-bin/carddisp.pl?gene=A4GALT
TMEFF2	Transmembrane Protein With EGF Like And Two Follistatin Like Domains 2	Protein Coding	Q9UIK5	52	GC02M191950	1.77483701705933	https://www.genecards.org/cgi-bin/carddisp.pl?gene=TMEFF2
WDR72	WD Repeat Domain 72	Protein Coding	Q3MJ13	47	GC15M169505	1.77483701705933	https://www.genecards.org/cgi-bin/carddisp.pl?gene=WDR72
APOC3	Apolipoprotein C3	Protein Coding	P02656	57	GC11P116829	1.7721312046051	https://www.genecards.org/cgi-bin/carddisp.pl?gene=APOC3
TNNI3	Troponin I3, Cardiac Type	Protein Coding	P19429	61	GC19M055151	1.77156186103821	https://www.genecards.org/cgi-bin/carddisp.pl?gene=TNNI3
CFHR5	Complement Factor H Related 5	Protein Coding	Q9BXR6	52	GC01P196977	1.77001321315765	https://www.genecards.org/cgi-bin/carddisp.pl?gene=CFHR5
PTGS2	Prostaglandin-Endoperoxide Synthase 2	Protein Coding	P35354	63	GC01M186671	1.76867842674255	https://www.genecards.org/cgi-bin/carddisp.pl?gene=PTGS2
MIR122	MicroRNA 122	RNA Gene		29	GC18P058451	1.76647734642029	https://www.genecards.org/cgi-bin/carddisp.pl?gene=MIR122
ERCC8	ERCC Excision Repair 8, CSA Ubiquitin Ligase Complex Subunit	Protein Coding	Q13216	56	GC05M060923	1.76572060585022	https://www.genecards.org/cgi-bin/carddisp.pl?gene=ERCC8
TNFAIP3	TNF Alpha Induced Protein 3	Protein Coding	P21580	62	GC06P137866	1.76455473899841	https://www.genecards.org/cgi-bin/carddisp.pl?gene=TNFAIP3
SLC30A10	Solute Carrier Family 30 Member 10	Protein Coding	Q6XR72	55	GC01M219685	1.75574767589569	https://www.genecards.org/cgi-bin/carddisp.pl?gene=SLC30A10
BRAF	B-Raf Proto-Oncogene, Serine/Threonine Kinase	Protein Coding	P15056	67	GC07M140798	1.75564789772034	https://www.genecards.org/cgi-bin/carddisp.pl?gene=BRAF
SMC3	Structural Maintenance Of Chromosomes 3	Protein Coding	Q9UQE7	60	GC10P110567	1.75453662872314	https://www.genecards.org/cgi-bin/carddisp.pl?gene=SMC3
RAD21	RAD21 Cohesin Complex Component	Protein Coding	O60216	57	GC08M116846	1.75453662872314	https://www.genecards.org/cgi-bin/carddisp.pl?gene=RAD21
DDX11	DEAD/H-Box Helicase 11	Protein Coding	Q96FC9	53	GC12P031073	1.75453662872314	https://www.genecards.org/cgi-bin/carddisp.pl?gene=DDX11
LIPG	Lipase G, Endothelial Type	Protein Coding	Q9Y5X9	57	GC18P049560	1.75436055660248	https://www.genecards.org/cgi-bin/carddisp.pl?gene=LIPG
GLUD1	Glutamate Dehydrogenase 1	Protein Coding	P00367	63	GC10M087050	1.7507256269455	https://www.genecards.org/cgi-bin/carddisp.pl?gene=GLUD1
GCKR	Glucokinase Regulator	Protein Coding	Q14397	52	GC02P027496	1.75029838085175	https://www.genecards.org/cgi-bin/carddisp.pl?gene=GCKR
SREBF1	Sterol Regulatory Element Binding Transcription Factor 1	Protein Coding	P36956	61	GC17M017810	1.74947535991669	https://www.genecards.org/cgi-bin/carddisp.pl?gene=SREBF1
BACH1	BTB Domain And CNC Homolog 1	Protein Coding	O14867	53	GC21P029194	1.74591481685638	https://www.genecards.org/cgi-bin/carddisp.pl?gene=BACH1
LDHA	Lactate Dehydrogenase A	Protein Coding	P00338	63	GC11P018394	1.74263954162598	https://www.genecards.org/cgi-bin/carddisp.pl?gene=LDHA
AVP	Arginine Vasopressin	Protein Coding	P01185	57	GC20M003082	1.74141120910645	https://www.genecards.org/cgi-bin/carddisp.pl?gene=AVP
KCNN3	Potassium Calcium-Activated Channel Subfamily N Member 3	Protein Coding	Q9UGI6	56	GC01M154697	1.7388129234314	https://www.genecards.org/cgi-bin/carddisp.pl?gene=KCNN3
KCNN2	Potassium Calcium-Activated Channel Subfamily N Member 2	Protein Coding	Q9H2S1	55	GC05P114058	1.7388129234314	https://www.genecards.org/cgi-bin/carddisp.pl?gene=KCNN2
TMOD4	Tropomodulin 4	Protein Coding	Q9NZQ9	47	GC01M151169	1.7388129234314	https://www.genecards.org/cgi-bin/carddisp.pl?gene=TMOD4
HAO1	Hydroxyacid Oxidase 1	Protein Coding	Q9UJM8	53	GC20M010915	1.73523736000061	https://www.genecards.org/cgi-bin/carddisp.pl?gene=HAO1
FCGRT	Fc Gamma Receptor And Transporter	Protein Coding	P55899	56	GC19P049506	1.73443865776062	https://www.genecards.org/cgi-bin/carddisp.pl?gene=FCGRT
MIR27B	MicroRNA 27b	RNA Gene		29	GC09P109731	1.73364913463593	https://www.genecards.org/cgi-bin/carddisp.pl?gene=MIR27B
STAG2	STAG2 Cohesin Complex Component	Protein Coding	Q8N3U4	57	GC0XP123960	1.73139321804047	https://www.genecards.org/cgi-bin/carddisp.pl?gene=STAG2
APEX1	Apurinic/Apyrimidinic Endodeoxyribonuclease 1	Protein Coding	P27695	58	GC14P020455	1.72725248336792	https://www.genecards.org/cgi-bin/carddisp.pl?gene=APEX1
PSTPIP1	Proline-Serine-Threonine Phosphatase Interacting Protein 1	Protein Coding	O43586	55	GC15P076993	1.7254364490509	https://www.genecards.org/cgi-bin/carddisp.pl?gene=PSTPIP1
POLR3K	RNA Polymerase III Subunit K	Protein Coding	Q9Y2Y1	52	GC16M000046	1.72335457801819	https://www.genecards.org/cgi-bin/carddisp.pl?gene=POLR3K
IGF2BP2	Insulin Like Growth Factor 2 MRNA Binding Protein 2	Protein Coding	Q9Y6M1	56	GC03M185643	1.72244811058044	https://www.genecards.org/cgi-bin/carddisp.pl?gene=IGF2BP2
MSH6	MutS Homolog 6	Protein Coding	P52701	61	GC02P047695	1.72234094142914	https://www.genecards.org/cgi-bin/carddisp.pl?gene=MSH6
UGT1A3	UDP Glucuronosyltransferase Family 1 Member A3	Protein Coding	P35503	52	GC02P233729	1.71818470954895	https://www.genecards.org/cgi-bin/carddisp.pl?gene=UGT1A3
UGT1A5	UDP Glucuronosyltransferase Family 1 Member A5	Protein Coding	P35504	47	GC02P233712	1.71818470954895	https://www.genecards.org/cgi-bin/carddisp.pl?gene=UGT1A5
CCND2	Cyclin D2	Protein Coding	P30279	60	GC12P080230	1.7173980474472	https://www.genecards.org/cgi-bin/carddisp.pl?gene=CCND2
PLA2G7	Phospholipase A2 Group VII	Protein Coding	Q13093	63	GC06M046704	1.71734380722046	https://www.genecards.org/cgi-bin/carddisp.pl?gene=PLA2G7
AHR	Aryl Hydrocarbon Receptor	Protein Coding	P35869	60	GC07P016916	1.71720540523529	https://www.genecards.org/cgi-bin/carddisp.pl?gene=AHR
ATP11A	ATPase Phospholipid Transporting 11A	Protein Coding	P98196	54	GC13P112690	1.71542024612427	https://www.genecards.org/cgi-bin/carddisp.pl?gene=ATP11A
OR51A1P	Olfactory Receptor Family 51 Subfamily A Member 1 Pseudogene	Pseudogene		12	GC11M005170	1.71542024612427	https://www.genecards.org/cgi-bin/carddisp.pl?gene=OR51A1P
UBA1	Ubiquitin Like Modifier Activating Enzyme 1	Protein Coding	P22314	61	GC0XP047190	1.71501	https://www.genecards.org/cgi-bin/carddisp.pl?gene=UBA1
HAVCR2	Hepatitis A Virus Cellular Receptor 2	Protein Coding	Q8TDQ0	58	GC05M157063	1.7138067483902	https://www.genecards.org/cgi-bin/carddisp.pl?gene=HAVCR2
SLCO2A1	Solute Carrier Organic Anion Transporter Family Member 2A1	Protein Coding	Q92959	57	GC03M133932	1.7138067483902	https://www.genecards.org/cgi-bin/carddisp.pl?gene=SLCO2A1
SLC22A2	Solute Carrier Family 22 Member 2	Protein Coding	O15244	56	GC06M160241	1.71308660507202	https://www.genecards.org/cgi-bin/carddisp.pl?gene=SLC22A2
TWSG1	Twisted Gastrulation BMP Signaling Modulator 1	Protein Coding	Q9GZX9	49	GC18P009334	1.71127760410309	https://www.genecards.org/cgi-bin/carddisp.pl?gene=TWSG1
NR3C2	Nuclear Receptor Subfamily 3 Group C Member 2	Protein Coding	P08235	58	GC04M148078	1.7110847234726	https://www.genecards.org/cgi-bin/carddisp.pl?gene=NR3C2
COX5A	Cytochrome C Oxidase Subunit 5A	Protein Coding	P20674	57	GC15M074919	1.7110847234726	https://www.genecards.org/cgi-bin/carddisp.pl?gene=COX5A
TFCP2	Transcription Factor CP2	Protein Coding	Q12800	53	GC12M051093	1.70351147651672	https://www.genecards.org/cgi-bin/carddisp.pl?gene=TFCP2
CD2	CD2 Molecule	Protein Coding	P06729	57	GC01P116754	1.70103323459625	https://www.genecards.org/cgi-bin/carddisp.pl?gene=CD2
RPS6	Ribosomal Protein S6	Protein Coding	P62753	57	GC09M019375	1.70103323459625	https://www.genecards.org/cgi-bin/carddisp.pl?gene=RPS6
H2AX	H2A.X Variant Histone	Protein Coding	P16104	56	GC11M143854	1.70103323459625	https://www.genecards.org/cgi-bin/carddisp.pl?gene=H2AX
FBL	Fibrillarin	Protein Coding	P22087	55	GC19M039834	1.70103323459625	https://www.genecards.org/cgi-bin/carddisp.pl?gene=FBL
RAD52	RAD52 Homolog, DNA Repair Protein	Protein Coding	P43351	55	GC12M000912	1.70103323459625	https://www.genecards.org/cgi-bin/carddisp.pl?gene=RAD52
SPRTN	SprT-Like N-Terminal Domain	Protein Coding	Q9H040	47	GC01P231337	1.70103323459625	https://www.genecards.org/cgi-bin/carddisp.pl?gene=SPRTN
RPL6	Ribosomal Protein L6	Protein Coding	Q02878	52	GC12M112320	1.6928858757019	https://www.genecards.org/cgi-bin/carddisp.pl?gene=RPL6
ALDH9A1	Aldehyde Dehydrogenase 9 Family Member A1	Protein Coding	P49189	55	GC01M168922	1.69220983982086	https://www.genecards.org/cgi-bin/carddisp.pl?gene=ALDH9A1
CDK2	Cyclin Dependent Kinase 2	Protein Coding	P24941	63	GC12P055966	1.69144690036774	https://www.genecards.org/cgi-bin/carddisp.pl?gene=CDK2
USP1	Ubiquitin Specific Peptidase 1	Protein Coding	O94782	57	GC01P062436	1.69144690036774	https://www.genecards.org/cgi-bin/carddisp.pl?gene=USP1
TP53BP1	Tumor Protein P53 Binding Protein 1	Protein Coding	Q12888	56	GC15M043403	1.69144690036774	https://www.genecards.org/cgi-bin/carddisp.pl?gene=TP53BP1
TOPBP1	DNA Topoisomerase II Binding Protein 1	Protein Coding	Q92547	54	GC03M133600	1.69144690036774	https://www.genecards.org/cgi-bin/carddisp.pl?gene=TOPBP1
CLSPN	Claspin	Protein Coding	Q9HAW4	53	GC01M035720	1.69144690036774	https://www.genecards.org/cgi-bin/carddisp.pl?gene=CLSPN
RAD9A	RAD9 Checkpoint Clamp Component A	Protein Coding	Q99638	53	GC11P115183	1.69144690036774	https://www.genecards.org/cgi-bin/carddisp.pl?gene=RAD9A
STN1	STN1 Subunit Of CST Complex	Protein Coding	Q9H668	52	GC10M104362	1.69144690036774	https://www.genecards.org/cgi-bin/carddisp.pl?gene=STN1
B3GNT2	UDP-GlcNAc:BetaGal Beta-1,3-N-Acetylglucosaminyltransferase 2	Protein Coding	Q9NY97	50	GC02P062196	1.69144690036774	https://www.genecards.org/cgi-bin/carddisp.pl?gene=B3GNT2
RMI2	RecQ Mediated Genome Instability 2	Protein Coding	Q96E14	45	GC16P128261	1.69144690036774	https://www.genecards.org/cgi-bin/carddisp.pl?gene=RMI2
CCL5	C-C Motif Chemokine Ligand 5	Protein Coding	P13501	56	GC17M035871	1.69079780578613	https://www.genecards.org/cgi-bin/carddisp.pl?gene=CCL5
SERPINA3	Serpin Family A Member 3	Protein Coding	P01011	56	GC14P094612	1.6888200044632	https://www.genecards.org/cgi-bin/carddisp.pl?gene=SERPINA3
HHEX	Hematopoietically Expressed Homeobox	Protein Coding	Q03014	53	GC10P092689	1.68796467781067	https://www.genecards.org/cgi-bin/carddisp.pl?gene=HHEX
MCL1	MCL1 Apoptosis Regulator, BCL2 Family Member	Protein Coding	Q07820	62	GC01M168398	1.68666791915894	https://www.genecards.org/cgi-bin/carddisp.pl?gene=MCL1
ITGAX	Integrin Subunit Alpha X	Protein Coding	P20702	59	GC16P128986	1.68666791915894	https://www.genecards.org/cgi-bin/carddisp.pl?gene=ITGAX
ADM	Adrenomedullin	Protein Coding	P35318	57	GC11P023149	1.68666791915894	https://www.genecards.org/cgi-bin/carddisp.pl?gene=ADM
FTMT	Ferritin Mitochondrial	Protein Coding	Q8N4E7	50	GC05P121851	1.68021059036255	https://www.genecards.org/cgi-bin/carddisp.pl?gene=FTMT
RPL28	Ribosomal Protein L28	Protein Coding	P46779	50	GC19P162696	1.67995166778564	https://www.genecards.org/cgi-bin/carddisp.pl?gene=RPL28
IRS2	Insulin Receptor Substrate 2	Protein Coding	Q9Y4H2	59	GC13M109752	1.67784988880157	https://www.genecards.org/cgi-bin/carddisp.pl?gene=IRS2
MT-ND1	Mitochondrially Encoded NADH:Ubiquinone Oxidoreductase Core Subunit 1	Protein Coding	P03886	46	GCMTP003309	1.67781352996826	https://www.genecards.org/cgi-bin/carddisp.pl?gene=MT-ND1
TOP1	DNA Topoisomerase I	Protein Coding	P11387	62	GC20P041028	1.6765044927597	https://www.genecards.org/cgi-bin/carddisp.pl?gene=TOP1
CD68	CD68 Molecule	Protein Coding	P34810	53	GC17P007579	1.6765044927597	https://www.genecards.org/cgi-bin/carddisp.pl?gene=CD68
CDKN3	Cyclin Dependent Kinase Inhibitor 3	Protein Coding	Q16667	54	GC14P061896	1.6754195690155	https://www.genecards.org/cgi-bin/carddisp.pl?gene=CDKN3
EHMT1	Euchromatic Histone Lysine Methyltransferase 1	Protein Coding	Q9H9B1	58	GC09P137618	1.67330145835876	https://www.genecards.org/cgi-bin/carddisp.pl?gene=EHMT1
PTX3	Pentraxin 3	Protein Coding	P26022	55	GC03P157436	1.6667652130127	https://www.genecards.org/cgi-bin/carddisp.pl?gene=PTX3
CCT3	Chaperonin Containing TCP1 Subunit 3	Protein Coding	P49368	55	GC01M156308	1.66467225551605	https://www.genecards.org/cgi-bin/carddisp.pl?gene=CCT3
FADS2	Fatty Acid Desaturase 2	Protein Coding	O95864	54	GC11P061792	1.66467225551605	https://www.genecards.org/cgi-bin/carddisp.pl?gene=FADS2
UBE2L3	Ubiquitin Conjugating Enzyme E2 L3	Protein Coding	P68036	58	GC22P021549	1.66334056854248	https://www.genecards.org/cgi-bin/carddisp.pl?gene=UBE2L3
CYP2C9	Cytochrome P450 Family 2 Subfamily C Member 9	Protein Coding	P11712	59	GC10P094938	1.66311478614807	https://www.genecards.org/cgi-bin/carddisp.pl?gene=CYP2C9
ELOC	Elongin C	Protein Coding	Q15369	54	GC08M073939	1.66114711761475	https://www.genecards.org/cgi-bin/carddisp.pl?gene=ELOC
TNFRSF11A	TNF Receptor Superfamily Member 11a	Protein Coding	Q9Y6Q6	59	GC18P062325	1.66076803207397	https://www.genecards.org/cgi-bin/carddisp.pl?gene=TNFRSF11A
APOA2	Apolipoprotein A2	Protein Coding	P02652	58	GC01M161222	1.66069769859314	https://www.genecards.org/cgi-bin/carddisp.pl?gene=APOA2
APLN	Apelin	Protein Coding	Q9ULZ1	49	GC0XM129645	1.65939140319824	https://www.genecards.org/cgi-bin/carddisp.pl?gene=APLN
ATF4	Activating Transcription Factor 4	Protein Coding	P18848	60	GC22P039519	1.65835893154144	https://www.genecards.org/cgi-bin/carddisp.pl?gene=ATF4
NFYA	Nuclear Transcription Factor Y Subunit Alpha	Protein Coding	P23511	51	GC06P190862	1.65835893154144	https://www.genecards.org/cgi-bin/carddisp.pl?gene=NFYA
PRKAG2	Protein Kinase AMP-Activated Non-Catalytic Subunit Gamma 2	Protein Coding	Q9UGJ0	62	GC07M151556	1.65818357467651	https://www.genecards.org/cgi-bin/carddisp.pl?gene=PRKAG2
SUCLA2	Succinate-CoA Ligase ADP-Forming Subunit Beta	Protein Coding	Q9P2R7	59	GC13M047745	1.65779519081116	https://www.genecards.org/cgi-bin/carddisp.pl?gene=SUCLA2
CDK4	Cyclin Dependent Kinase 4	Protein Coding	P11802	66	GC12M060752	1.65754818916321	https://www.genecards.org/cgi-bin/carddisp.pl?gene=CDK4
CD40	CD40 Molecule	Protein Coding	P25942	63	GC20P046118	1.65754818916321	https://www.genecards.org/cgi-bin/carddisp.pl?gene=CD40
NEK8	NIMA Related Kinase 8	Protein Coding	Q86SG6	52	GC17P028725	1.65394508838654	https://www.genecards.org/cgi-bin/carddisp.pl?gene=NEK8
ZBTB24	Zinc Finger And BTB Domain Containing 24	Protein Coding	O43167	50	GC06M112609	1.65394508838654	https://www.genecards.org/cgi-bin/carddisp.pl?gene=ZBTB24
AXL	AXL Receptor Tyrosine Kinase	Protein Coding	P30530	65	GC19P041219	1.65336096286774	https://www.genecards.org/cgi-bin/carddisp.pl?gene=AXL
ATP5F1B	ATP Synthase F1 Subunit Beta	Protein Coding	P06576	57	GC12M060685	1.6488846540451	https://www.genecards.org/cgi-bin/carddisp.pl?gene=ATP5F1B
NGF	Nerve Growth Factor	Protein Coding	P01138	64	GC01M115285	1.64772760868073	https://www.genecards.org/cgi-bin/carddisp.pl?gene=NGF
APC	APC Regulator Of Wnt Signaling Pathway	Protein Coding	P25054	62	GC05P112707	1.64670407772064	https://www.genecards.org/cgi-bin/carddisp.pl?gene=APC
EIF5B	Eukaryotic Translation Initiation Factor 5B	Protein Coding	O60841	51	GC02P099337	1.64660930633545	https://www.genecards.org/cgi-bin/carddisp.pl?gene=EIF5B
ENSG00000276861	5S Ribosomal RNA	RNA Gene		13	GC02P089600	1.64660930633545	https://www.genecards.org/cgi-bin/carddisp.pl?gene=ENSG00000276861
MIRLET7D	MicroRNA Let-7d	RNA Gene		30	GC09P094178	1.6439608335495	https://www.genecards.org/cgi-bin/carddisp.pl?gene=MIRLET7D
MIR154	MicroRNA 154	RNA Gene		27	GC14P122492	1.6439608335495	https://www.genecards.org/cgi-bin/carddisp.pl?gene=MIR154
HIC2	HIC ZBTB Transcriptional Repressor 2	Protein Coding	Q96JB3	46	GC22P096856	1.64201688766479	https://www.genecards.org/cgi-bin/carddisp.pl?gene=HIC2
FUT2	Fucosyltransferase 2 (H Blood Group)	Protein Coding	Q10981	57	GC19P048695	1.63664352893829	https://www.genecards.org/cgi-bin/carddisp.pl?gene=FUT2
CPQ	Carboxypeptidase Q	Protein Coding	Q9Y646	50	GC08P096645	1.63293206691742	https://www.genecards.org/cgi-bin/carddisp.pl?gene=CPQ
GLO1	Glyoxalase I	Protein Coding	Q04760	57	GC06M111723	1.63201832771301	https://www.genecards.org/cgi-bin/carddisp.pl?gene=GLO1
MIR146A	MicroRNA 146a	RNA Gene		30	GC05P160485	1.63028657436371	https://www.genecards.org/cgi-bin/carddisp.pl?gene=MIR146A
STIM1	Stromal Interaction Molecule 1	Protein Coding	Q13586	62	GC11P022826	1.63011121749878	https://www.genecards.org/cgi-bin/carddisp.pl?gene=STIM1
NBEAL2	Neurobeachin Like 2	Protein Coding	Q6ZNJ1	52	GC03P046979	1.62629652023315	https://www.genecards.org/cgi-bin/carddisp.pl?gene=NBEAL2
CCL4	C-C Motif Chemokine Ligand 4	Protein Coding	P13236	53	GC17P036103	1.6259514093399	https://www.genecards.org/cgi-bin/carddisp.pl?gene=CCL4
AR	Androgen Receptor	Protein Coding	P10275	65	GC0XP067544	1.62426245212555	https://www.genecards.org/cgi-bin/carddisp.pl?gene=AR
BMP2	Bone Morphogenetic Protein 2	Protein Coding	P12643	58	GC20P006767	1.62426245212555	https://www.genecards.org/cgi-bin/carddisp.pl?gene=BMP2
MLH1	MutL Homolog 1	Protein Coding	P40692	62	GC03P036993	1.62296795845032	https://www.genecards.org/cgi-bin/carddisp.pl?gene=MLH1
DPAGT1	Dolichyl-Phosphate N-Acetylglucosaminephosphotransferase 1	Protein Coding	Q9H3H5	57	GC11M143857	1.62222218513489	https://www.genecards.org/cgi-bin/carddisp.pl?gene=DPAGT1
CYB5RL	Cytochrome B5 Reductase Like	Protein Coding	Q6IPT4	40	GC01M054172	1.62150919437408	https://www.genecards.org/cgi-bin/carddisp.pl?gene=CYB5RL
GZMB	Granzyme B	Protein Coding	P10144	59	GC14M024630	1.62012314796448	https://www.genecards.org/cgi-bin/carddisp.pl?gene=GZMB
CHKB	Choline Kinase Beta	Protein Coding	Q9Y259	57	GC22M050578	1.61518859863281	https://www.genecards.org/cgi-bin/carddisp.pl?gene=CHKB
ATF2	Activating Transcription Factor 2	Protein Coding	P15336	59	GC02M175072	1.61309468746185	https://www.genecards.org/cgi-bin/carddisp.pl?gene=ATF2
FMO1	Flavin Containing Dimethylaniline Monoxygenase 1	Protein Coding	Q01740	52	GC01P171248	1.61309468746185	https://www.genecards.org/cgi-bin/carddisp.pl?gene=FMO1
MIR155	MicroRNA 155	RNA Gene		30	GC21P025573	1.61007606983185	https://www.genecards.org/cgi-bin/carddisp.pl?gene=MIR155
AHSG	Alpha 2-HS Glycoprotein	Protein Coding	P02765	57	GC03P186742	1.60837841033936	https://www.genecards.org/cgi-bin/carddisp.pl?gene=AHSG
TBL1XR1	TBL1X/Y Related 1	Protein Coding	Q9BZK7	58	GC03M177019	1.60652434825897	https://www.genecards.org/cgi-bin/carddisp.pl?gene=TBL1XR1
MIF	Macrophage Migration Inhibitory Factor	Protein Coding	P14174	60	GC22P023894	1.60324192047119	https://www.genecards.org/cgi-bin/carddisp.pl?gene=MIF
PIK3C2A	Phosphatidylinositol-4-Phosphate 3-Kinase Catalytic Subunit Type 2 Alpha	Protein Coding	O00443	60	GC11M018212	1.60324192047119	https://www.genecards.org/cgi-bin/carddisp.pl?gene=PIK3C2A
DDRGK1	DDRGK Domain Containing 1	Protein Coding	Q96HY6	46	GC20M004479	1.60065865516663	https://www.genecards.org/cgi-bin/carddisp.pl?gene=DDRGK1
PMS2	PMS1 Homolog 2, Mismatch Repair System Component	Protein Coding	P54278	61	GC07M005973	1.59982442855835	https://www.genecards.org/cgi-bin/carddisp.pl?gene=PMS2
C1R	Complement C1r	Protein Coding	P00736	60	GC12M036935	1.59982442855835	https://www.genecards.org/cgi-bin/carddisp.pl?gene=C1R
PPM1D	Protein Phosphatase, Mg2+/Mn2+ Dependent 1D	Protein Coding	O15297	60	GC17P060600	1.59982442855835	https://www.genecards.org/cgi-bin/carddisp.pl?gene=PPM1D
SERPING1	Serpin Family G Member 1	Protein Coding	P05155	58	GC11P057597	1.59982442855835	https://www.genecards.org/cgi-bin/carddisp.pl?gene=SERPING1
SPAG5	Sperm Associated Antigen 5	Protein Coding	Q96R06	47	GC17M028577	1.59932374954224	https://www.genecards.org/cgi-bin/carddisp.pl?gene=SPAG5
SNRNP25	Small Nuclear Ribonucleoprotein U11/U12 Subunit 25	Protein Coding	Q9BV90	41	GC16P000053	1.59810090065002	https://www.genecards.org/cgi-bin/carddisp.pl?gene=SNRNP25
MME	Membrane Metalloendopeptidase	Protein Coding	P08473	62	GC03P155024	1.59697961807251	https://www.genecards.org/cgi-bin/carddisp.pl?gene=MME
SDHC	Succinate Dehydrogenase Complex Subunit C	Protein Coding	Q99643	55	GC01P161314	1.5943056344986	https://www.genecards.org/cgi-bin/carddisp.pl?gene=SDHC
GALNT2	Polypeptide N-Acetylgalactosaminyltransferase 2	Protein Coding	Q10471	57	GC01P230057	1.59266662597656	https://www.genecards.org/cgi-bin/carddisp.pl?gene=GALNT2
ERBB3	Erb-B2 Receptor Tyrosine Kinase 3	Protein Coding	P21860	67	GC12P081625	1.59129023551941	https://www.genecards.org/cgi-bin/carddisp.pl?gene=ERBB3
ACVR1	Activin A Receptor Type 1	Protein Coding	Q04771	64	GC02M157736	1.59129023551941	https://www.genecards.org/cgi-bin/carddisp.pl?gene=ACVR1
DBH	Dopamine Beta-Hydroxylase	Protein Coding	P09172	64	GC09P133636	1.59129023551941	https://www.genecards.org/cgi-bin/carddisp.pl?gene=DBH
IRAK1	Interleukin 1 Receptor Associated Kinase 1	Protein Coding	P51617	62	GC0XM154010	1.59129023551941	https://www.genecards.org/cgi-bin/carddisp.pl?gene=IRAK1
NTRK1	Neurotrophic Receptor Tyrosine Kinase 1	Protein Coding	P04629	62	GC01P156815	1.59129023551941	https://www.genecards.org/cgi-bin/carddisp.pl?gene=NTRK1
TLR8	Toll Like Receptor 8	Protein Coding	Q9NR97	62	GC0XP012924	1.59129023551941	https://www.genecards.org/cgi-bin/carddisp.pl?gene=TLR8
IFIH1	Interferon Induced With Helicase C Domain 1	Protein Coding	Q9BYX4	60	GC02M162267	1.59129023551941	https://www.genecards.org/cgi-bin/carddisp.pl?gene=IFIH1
KDM6A	Lysine Demethylase 6A	Protein Coding	O15550	60	GC0XP044873	1.59129023551941	https://www.genecards.org/cgi-bin/carddisp.pl?gene=KDM6A
PBX1	PBX Homeobox 1	Protein Coding	P40424	60	GC01P180424	1.59129023551941	https://www.genecards.org/cgi-bin/carddisp.pl?gene=PBX1
TLR7	Toll Like Receptor 7	Protein Coding	Q9NYK1	60	GC0XP012867	1.59129023551941	https://www.genecards.org/cgi-bin/carddisp.pl?gene=TLR7
IRF8	Interferon Regulatory Factor 8	Protein Coding	Q02556	59	GC16P130495	1.59129023551941	https://www.genecards.org/cgi-bin/carddisp.pl?gene=IRF8
TOR1A	Torsin Family 1 Member A	Protein Coding	O14656	59	GC09M129812	1.59129023551941	https://www.genecards.org/cgi-bin/carddisp.pl?gene=TOR1A
KRT5	Keratin 5	Protein Coding	P13647	58	GC12M052514	1.59129023551941	https://www.genecards.org/cgi-bin/carddisp.pl?gene=KRT5
STAT4	Signal Transducer And Activator Of Transcription 4	Protein Coding	Q14765	58	GC02M191029	1.59129023551941	https://www.genecards.org/cgi-bin/carddisp.pl?gene=STAT4
IRF4	Interferon Regulatory Factor 4	Protein Coding	Q15306	57	GC06P000391	1.59129023551941	https://www.genecards.org/cgi-bin/carddisp.pl?gene=IRF4
STXBP2	Syntaxin Binding Protein 2	Protein Coding	Q15833	57	GC19P161209	1.59129023551941	https://www.genecards.org/cgi-bin/carddisp.pl?gene=STXBP2
TCIRG1	T Cell Immune Regulator 1, ATPase H+ Transporting V0 Subunit A3	Protein Coding	Q13488	57	GC11P115232	1.59129023551941	https://www.genecards.org/cgi-bin/carddisp.pl?gene=TCIRG1
TNFRSF13C	TNF Receptor Superfamily Member 13C	Protein Coding	Q96RJ3	57	GC22M088449	1.59129023551941	https://www.genecards.org/cgi-bin/carddisp.pl?gene=TNFRSF13C
STX11	Syntaxin 11	Protein Coding	O75558	53	GC06P192275	1.59129023551941	https://www.genecards.org/cgi-bin/carddisp.pl?gene=STX11
KLF10	KLF Transcription Factor 10	Protein Coding	Q13118	53	GC08M102648	1.58659040927887	https://www.genecards.org/cgi-bin/carddisp.pl?gene=KLF10
E2F2	E2F Transcription Factor 2	Protein Coding	Q14209	55	GC01M035891	1.58483004570007	https://www.genecards.org/cgi-bin/carddisp.pl?gene=E2F2
YIPF2	Yip1 Domain Family Member 2	Protein Coding	Q9BWQ6	44	GC19M111902	1.58483004570007	https://www.genecards.org/cgi-bin/carddisp.pl?gene=YIPF2
AURKA	Aurora Kinase A	Protein Coding	O14965	65	GC20M056370	1.58148121833801	https://www.genecards.org/cgi-bin/carddisp.pl?gene=AURKA
BMPR2	Bone Morphogenetic Protein Receptor Type 2	Protein Coding	Q13873	63	GC02P202376	1.58148121833801	https://www.genecards.org/cgi-bin/carddisp.pl?gene=BMPR2
SLC39A8	Solute Carrier Family 39 Member 8	Protein Coding	Q9C0K1	56	GC04M102252	1.58148121833801	https://www.genecards.org/cgi-bin/carddisp.pl?gene=SLC39A8
TOX	Thymocyte Selection Associated High Mobility Group Box	Protein Coding	O94900	49	GC08M058805	1.58026647567749	https://www.genecards.org/cgi-bin/carddisp.pl?gene=TOX
QRSL1	Glutaminyl-TRNA Amidotransferase Subunit QRSL1	Protein Coding	Q9H0R6	52	GC06P106629	1.58020615577698	https://www.genecards.org/cgi-bin/carddisp.pl?gene=QRSL1
MAPK11	Mitogen-Activated Protein Kinase 11	Protein Coding	Q15759	60	GC22M050263	1.57317614555359	https://www.genecards.org/cgi-bin/carddisp.pl?gene=MAPK11
IGF2BP1	Insulin Like Growth Factor 2 MRNA Binding Protein 1	Protein Coding	Q9NZI8	53	GC17P165489	1.57317614555359	https://www.genecards.org/cgi-bin/carddisp.pl?gene=IGF2BP1
IL2RB	Interleukin 2 Receptor Subunit Beta	Protein Coding	P14784	62	GC22M088419	1.57290148735046	https://www.genecards.org/cgi-bin/carddisp.pl?gene=IL2RB
CHAF1A	Chromatin Assembly Factor 1 Subunit A	Protein Coding	Q13111	49	GC19P004402	1.57039713859558	https://www.genecards.org/cgi-bin/carddisp.pl?gene=CHAF1A
GP6	Glycoprotein VI Platelet	Protein Coding	Q9HCN6	58	GC19M055013	1.56988763809204	https://www.genecards.org/cgi-bin/carddisp.pl?gene=GP6
RPS6KB1	Ribosomal Protein S6 Kinase B1	Protein Coding	P23443	63	GC17P059893	1.5644406080246	https://www.genecards.org/cgi-bin/carddisp.pl?gene=RPS6KB1
NCOA4	Nuclear Receptor Coactivator 4	Protein Coding	Q13772	51	GC10M046005	1.5644406080246	https://www.genecards.org/cgi-bin/carddisp.pl?gene=NCOA4
LOC116216128	CRISPRi-Validated Cis-Regulatory Element Chr11.762	Functional Element		2	GC11P004658	1.56330978870392	https://www.genecards.org/cgi-bin/carddisp.pl?gene=LOC116216128
UFSP2	UFM1 Specific Peptidase 2	Protein Coding	Q9NUQ7	50	GC04M185399	1.56171834468842	https://www.genecards.org/cgi-bin/carddisp.pl?gene=UFSP2
BTRC	Beta-Transducin Repeat Containing E3 Ubiquitin Protein Ligase	Protein Coding	Q9Y297	57	GC10P101354	1.55988740921021	https://www.genecards.org/cgi-bin/carddisp.pl?gene=BTRC
PTGIR	Prostaglandin I2 Receptor	Protein Coding	P43119	59	GC19M112705	1.55919635295868	https://www.genecards.org/cgi-bin/carddisp.pl?gene=PTGIR
MYO9B	Myosin IXB	Protein Coding	Q13459	55	GC19P161643	1.55919635295868	https://www.genecards.org/cgi-bin/carddisp.pl?gene=MYO9B
SH2B1	SH2B Adaptor Protein 1	Protein Coding	Q9NRF2	55	GC16P128794	1.55919635295868	https://www.genecards.org/cgi-bin/carddisp.pl?gene=SH2B1
GATAD2B	GATA Zinc Finger Domain Containing 2B	Protein Coding	Q8WXI9	54	GC01M168574	1.55919635295868	https://www.genecards.org/cgi-bin/carddisp.pl?gene=GATAD2B
BAZ1A	Bromodomain Adjacent To Zinc Finger Domain 1A	Protein Coding	Q9NRL2	52	GC14M034752	1.55919635295868	https://www.genecards.org/cgi-bin/carddisp.pl?gene=BAZ1A
SHKBP1	SH3KBP1 Binding Protein 1	Protein Coding	Q8TBC3	46	GC19P040576	1.55919635295868	https://www.genecards.org/cgi-bin/carddisp.pl?gene=SHKBP1
SMG5	SMG5 Nonsense Mediated MRNA Decay Factor	Protein Coding	Q9UPR3	46	GC01M168683	1.55919635295868	https://www.genecards.org/cgi-bin/carddisp.pl?gene=SMG5
TMEM79	Transmembrane Protein 79	Protein Coding	Q9BSE2	44	GC01P156282	1.55919635295868	https://www.genecards.org/cgi-bin/carddisp.pl?gene=TMEM79
ANPEP	Alanyl Aminopeptidase, Membrane	Protein Coding	P15144	62	GC15M089784	1.55681586265564	https://www.genecards.org/cgi-bin/carddisp.pl?gene=ANPEP
CHGA	Chromogranin A	Protein Coding	P10645	56	GC14P096111	1.55681586265564	https://www.genecards.org/cgi-bin/carddisp.pl?gene=CHGA
PLCG1	Phospholipase C Gamma 1	Protein Coding	P19174	63	GC20P041136	1.55665159225464	https://www.genecards.org/cgi-bin/carddisp.pl?gene=PLCG1
MVK	Mevalonate Kinase	Protein Coding	Q03426	60	GC12P109573	1.55665159225464	https://www.genecards.org/cgi-bin/carddisp.pl?gene=MVK
SLC2A4	Solute Carrier Family 2 Member 4	Protein Coding	P14672	60	GC17P164123	1.55591607093811	https://www.genecards.org/cgi-bin/carddisp.pl?gene=SLC2A4
CHEK1	Checkpoint Kinase 1	Protein Coding	O14757	66	GC11P125625	1.55398797988892	https://www.genecards.org/cgi-bin/carddisp.pl?gene=CHEK1
WEE1	WEE1 G2 Checkpoint Kinase	Protein Coding	P30291	62	GC11P009573	1.55398797988892	https://www.genecards.org/cgi-bin/carddisp.pl?gene=WEE1
RPA2	Replication Protein A2	Protein Coding	P15927	57	GC01M037312	1.55398797988892	https://www.genecards.org/cgi-bin/carddisp.pl?gene=RPA2
ATRIP	ATR Interacting Protein	Protein Coding	Q8WXE1	56	GC03P066832	1.55398797988892	https://www.genecards.org/cgi-bin/carddisp.pl?gene=ATRIP
UIMC1	Ubiquitin Interaction Motif Containing 1	Protein Coding	Q96RL1	54	GC05M176905	1.55398797988892	https://www.genecards.org/cgi-bin/carddisp.pl?gene=UIMC1
PAPOLG	Poly(A) Polymerase Gamma	Protein Coding	Q9BWT3	50	GC02P060756	1.55398797988892	https://www.genecards.org/cgi-bin/carddisp.pl?gene=PAPOLG
HELQ	Helicase, POLQ Like	Protein Coding	Q8TDG4	49	GC04M083407	1.55398797988892	https://www.genecards.org/cgi-bin/carddisp.pl?gene=HELQ
ZRANB3	Zinc Finger RANBP2-Type Containing 3	Protein Coding	Q5FWF4	47	GC02M135136	1.55398797988892	https://www.genecards.org/cgi-bin/carddisp.pl?gene=ZRANB3
FAAP100	FA Core Complex Associated Protein 100	Protein Coding	Q0VG06	46	GC17M102012	1.55398797988892	https://www.genecards.org/cgi-bin/carddisp.pl?gene=FAAP100
FAAP20	FA Core Complex Associated Protein 20	Protein Coding	Q6NZ36	40	GC01M023366	1.55398797988892	https://www.genecards.org/cgi-bin/carddisp.pl?gene=FAAP20
TMOD1	Tropomodulin 1	Protein Coding	P28289	52	GC09P097501	1.55239462852478	https://www.genecards.org/cgi-bin/carddisp.pl?gene=TMOD1
STOML3	Stomatin Like 3	Protein Coding	Q8TAV4	43	GC13M038965	1.55239462852478	https://www.genecards.org/cgi-bin/carddisp.pl?gene=STOML3
MAX	MYC Associated Factor X	Protein Coding	P61244	59	GC14M065451	1.55120205879211	https://www.genecards.org/cgi-bin/carddisp.pl?gene=MAX
BNIP3L	BCL2 Interacting Protein 3 Like	Protein Coding	O60238	55	GC08P026383	1.54865300655365	https://www.genecards.org/cgi-bin/carddisp.pl?gene=BNIP3L
PRIM1	DNA Primase Subunit 1	Protein Coding	P49642	56	GC12M060690	1.54846906661987	https://www.genecards.org/cgi-bin/carddisp.pl?gene=PRIM1
CDCA7	Cell Division Cycle Associated 7	Protein Coding	Q9BWT1	52	GC02P173354	1.54846906661987	https://www.genecards.org/cgi-bin/carddisp.pl?gene=CDCA7
CD1B	CD1b Molecule	Protein Coding	P29016	50	GC01M168759	1.54190456867218	https://www.genecards.org/cgi-bin/carddisp.pl?gene=CD1B
GPM6B	Glycoprotein M6B	Protein Coding	Q13491	49	GC0XM016671	1.54132616519928	https://www.genecards.org/cgi-bin/carddisp.pl?gene=GPM6B
ELF4	E74 Like ETS Transcription Factor 4	Protein Coding	Q99607	52	GC0XM130064	1.53373968601227	https://www.genecards.org/cgi-bin/carddisp.pl?gene=ELF4
MIR150	MicroRNA 150	RNA Gene		30	GC19M049500	1.53333377838135	https://www.genecards.org/cgi-bin/carddisp.pl?gene=MIR150
PRMT5	Protein Arginine Methyltransferase 5	Protein Coding	O14744	60	GC14M022920	1.53084444999695	https://www.genecards.org/cgi-bin/carddisp.pl?gene=PRMT5
ADRB3	Adrenoceptor Beta 3	Protein Coding	P13945	56	GC08M037962	1.52532052993774	https://www.genecards.org/cgi-bin/carddisp.pl?gene=ADRB3
USP21	Ubiquitin Specific Peptidase 21	Protein Coding	Q9UK80	49	GC01P161159	1.52144432067871	https://www.genecards.org/cgi-bin/carddisp.pl?gene=USP21
MIR130A	MicroRNA 130a	RNA Gene		30	GC11P057641	1.52144432067871	https://www.genecards.org/cgi-bin/carddisp.pl?gene=MIR130A
MIR132	MicroRNA 132	RNA Gene		29	GC17M002049	1.52144432067871	https://www.genecards.org/cgi-bin/carddisp.pl?gene=MIR132
MIR429	MicroRNA 429	RNA Gene		29	GC01P082905	1.52144432067871	https://www.genecards.org/cgi-bin/carddisp.pl?gene=MIR429
MIR200A	MicroRNA 200a	RNA Gene		28	GC01P082902	1.52144432067871	https://www.genecards.org/cgi-bin/carddisp.pl?gene=MIR200A
MIR203A	MicroRNA 203a	RNA Gene		28	GC14P121550	1.52144432067871	https://www.genecards.org/cgi-bin/carddisp.pl?gene=MIR203A
MIR31	MicroRNA 31	RNA Gene		28	GC09M022373	1.52144432067871	https://www.genecards.org/cgi-bin/carddisp.pl?gene=MIR31
MIR107	MicroRNA 107	RNA Gene		27	GC10M089604	1.52144432067871	https://www.genecards.org/cgi-bin/carddisp.pl?gene=MIR107
MIR183	MicroRNA 183	RNA Gene		27	GC07M129905	1.52144432067871	https://www.genecards.org/cgi-bin/carddisp.pl?gene=MIR183
MIR29C	MicroRNA 29c	RNA Gene		27	GC01M207838	1.52144432067871	https://www.genecards.org/cgi-bin/carddisp.pl?gene=MIR29C
MIR187	MicroRNA 187	RNA Gene		26	GC18M035904	1.52144432067871	https://www.genecards.org/cgi-bin/carddisp.pl?gene=MIR187
MIR95	MicroRNA 95	RNA Gene		26	GC04M008032	1.52144432067871	https://www.genecards.org/cgi-bin/carddisp.pl?gene=MIR95
MNX1-AS1	MNX1 Antisense RNA 1 (Head To Head)	RNA Gene		25	GC07P168501	1.52144432067871	https://www.genecards.org/cgi-bin/carddisp.pl?gene=MNX1-AS1
STEAP3-AS1	STEAP3 Antisense RNA 1	RNA Gene		22	GC02M119244	1.52144432067871	https://www.genecards.org/cgi-bin/carddisp.pl?gene=STEAP3-AS1
LINC01260	Long Intergenic Non-Protein Coding RNA 1260	RNA Gene		18	GC20M044656	1.52144432067871	https://www.genecards.org/cgi-bin/carddisp.pl?gene=LINC01260
LOC130004020	ATAC-STARR-Seq Lymphoblastoid Silent Region 2455	Functional Element		7	GC10P076708	1.52144432067871	https://www.genecards.org/cgi-bin/carddisp.pl?gene=LOC130004020
DBA2	Diamond-Blackfan Anemia 2	Genetic Locus		4	GC08U990148	1.52144432067871	https://www.genecards.org/cgi-bin/carddisp.pl?gene=DBA2
ORM1	Orosomucoid 1	Protein Coding	P02763	54	GC09P114323	1.51753330230713	https://www.genecards.org/cgi-bin/carddisp.pl?gene=ORM1
ABCE1	ATP Binding Cassette Subfamily E Member 1	Protein Coding	P61221	51	GC04P145097	1.51319074630737	https://www.genecards.org/cgi-bin/carddisp.pl?gene=ABCE1
NFIA	Nuclear Factor I A	Protein Coding	Q12857	56	GC01P060865	1.51142573356628	https://www.genecards.org/cgi-bin/carddisp.pl?gene=NFIA
CYB5B	Cytochrome B5 Type B	Protein Coding	O43169	54	GC16P129891	1.51140189170837	https://www.genecards.org/cgi-bin/carddisp.pl?gene=CYB5B
CD33	CD33 Molecule	Protein Coding	P20138	59	GC19P162510	1.50971269607544	https://www.genecards.org/cgi-bin/carddisp.pl?gene=CD33
SLCO1B1	Solute Carrier Organic Anion Transporter Family Member 1B1	Protein Coding	Q9Y6L6	59	GC12P080631	1.50971269607544	https://www.genecards.org/cgi-bin/carddisp.pl?gene=SLCO1B1
HGD	Homogentisate 1,2-Dioxygenase	Protein Coding	Q93099	56	GC03M120628	1.5070276260376	https://www.genecards.org/cgi-bin/carddisp.pl?gene=HGD
RFX6	Regulatory Factor X6	Protein Coding	Q8HWS3	48	GC06P116877	1.50610482692719	https://www.genecards.org/cgi-bin/carddisp.pl?gene=RFX6
JAK1	Janus Kinase 1	Protein Coding	P23458	66	GC01M064833	1.50332415103912	https://www.genecards.org/cgi-bin/carddisp.pl?gene=JAK1
CASP9	Caspase 9	Protein Coding	P55211	61	GC01M036228	1.50174593925476	https://www.genecards.org/cgi-bin/carddisp.pl?gene=CASP9
CD9	CD9 Molecule	Protein Coding	P21926	57	GC12P080245	1.50174593925476	https://www.genecards.org/cgi-bin/carddisp.pl?gene=CD9
PPIG	Peptidylprolyl Isomerase G	Protein Coding	Q13427	53	GC02P169584	1.49945521354675	https://www.genecards.org/cgi-bin/carddisp.pl?gene=PPIG
MIR192	MicroRNA 192	RNA Gene		30	GC11M064891	1.49945521354675	https://www.genecards.org/cgi-bin/carddisp.pl?gene=MIR192
ABCC2	ATP Binding Cassette Subfamily C Member 2	Protein Coding	Q92887	61	GC10P099782	1.49909210205078	https://www.genecards.org/cgi-bin/carddisp.pl?gene=ABCC2
SLC2A2	Solute Carrier Family 2 Member 2	Protein Coding	P11168	63	GC03M171024	1.49837303161621	https://www.genecards.org/cgi-bin/carddisp.pl?gene=SLC2A2
SYP	Synaptophysin	Protein Coding	P08247	59	GC0XM049187	1.49169445037842	https://www.genecards.org/cgi-bin/carddisp.pl?gene=SYP
XRCC6	X-Ray Repair Cross Complementing 6	Protein Coding	P12956	58	GC22P097518	1.49169445037842	https://www.genecards.org/cgi-bin/carddisp.pl?gene=XRCC6
SI	Sucrase-Isomaltase	Protein Coding	P14410	57	GC03M164978	1.49169445037842	https://www.genecards.org/cgi-bin/carddisp.pl?gene=SI
CD5	CD5 Molecule	Protein Coding	P06127	56	GC11P114695	1.49169445037842	https://www.genecards.org/cgi-bin/carddisp.pl?gene=CD5
KRT7	Keratin 7	Protein Coding	P08729	56	GC12P052232	1.49169445037842	https://www.genecards.org/cgi-bin/carddisp.pl?gene=KRT7
TCN1	Transcobalamin 1	Protein Coding	P20061	55	GC11M142765	1.49169445037842	https://www.genecards.org/cgi-bin/carddisp.pl?gene=TCN1
ANK2	Ankyrin 2	Protein Coding	Q01484	54	GC04P112847	1.49169445037842	https://www.genecards.org/cgi-bin/carddisp.pl?gene=ANK2
GLIS3	GLIS Family Zinc Finger 3	Protein Coding	Q8NEA6	48	GC09M003816	1.49059104919434	https://www.genecards.org/cgi-bin/carddisp.pl?gene=GLIS3
HTT	Huntingtin	Protein Coding	P42858	57	GC04P003041	1.49057817459106	https://www.genecards.org/cgi-bin/carddisp.pl?gene=HTT
CD177	CD177 Molecule	Protein Coding	Q8N6Q3	52	GC19P043353	1.49036276340485	https://www.genecards.org/cgi-bin/carddisp.pl?gene=CD177
COL3A1	Collagen Type III Alpha 1 Chain	Protein Coding	P02461	60	GC02P188974	1.48687386512756	https://www.genecards.org/cgi-bin/carddisp.pl?gene=COL3A1
TAP1	Transporter 1, ATP Binding Cassette Subfamily B Member	Protein Coding	Q03518	61	GC06M111603	1.48330581188202	https://www.genecards.org/cgi-bin/carddisp.pl?gene=TAP1
ELOB	Elongin B	Protein Coding	Q15370	52	GC16M052228	1.48272204399109	https://www.genecards.org/cgi-bin/carddisp.pl?gene=ELOB
MAF	MAF BZIP Transcription Factor	Protein Coding	O75444	57	GC16M079204	1.48200988769531	https://www.genecards.org/cgi-bin/carddisp.pl?gene=MAF
CD22	CD22 Molecule	Protein Coding	P20273	60	GC19P035319	1.47446322441101	https://www.genecards.org/cgi-bin/carddisp.pl?gene=CD22
CTRL	Chymotrypsin Like	Protein Coding	P40313	54	GC16M067927	1.47446322441101	https://www.genecards.org/cgi-bin/carddisp.pl?gene=CTRL
BMAL1	Basic Helix-Loop-Helix ARNT Like 1	Protein Coding	O00327	55	GC11P023266	1.47248542308807	https://www.genecards.org/cgi-bin/carddisp.pl?gene=BMAL1
KRBOX4	KRAB Box Domain Containing 4	Protein Coding	Q5JUW0	39	GC0XP061547	1.47248542308807	https://www.genecards.org/cgi-bin/carddisp.pl?gene=KRBOX4
PTPN2	Protein Tyrosine Phosphatase Non-Receptor Type 2	Protein Coding	P17706	59	GC18M039137	1.46894431114197	https://www.genecards.org/cgi-bin/carddisp.pl?gene=PTPN2
FARSA	Phenylalanyl-TRNA Synthetase Subunit Alpha	Protein Coding	Q9Y285	54	GC19M012922	1.46894431114197	https://www.genecards.org/cgi-bin/carddisp.pl?gene=FARSA
GATA3	GATA Binding Protein 3	Protein Coding	P23771	63	GC10P008045	1.4689177274704	https://www.genecards.org/cgi-bin/carddisp.pl?gene=GATA3
IL22	Interleukin 22	Protein Coding	Q9GZX6	55	GC12M068248	1.4689177274704	https://www.genecards.org/cgi-bin/carddisp.pl?gene=IL22
TRH	Thyrotropin Releasing Hormone	Protein Coding	P20396	53	GC03P129974	1.4689177274704	https://www.genecards.org/cgi-bin/carddisp.pl?gene=TRH
KAT5	Lysine Acetyltransferase 5	Protein Coding	Q92993	63	GC11P065711	1.46744751930237	https://www.genecards.org/cgi-bin/carddisp.pl?gene=KAT5
P2RY12	Purinergic Receptor P2Y12	Protein Coding	Q9H244	60	GC03M151336	1.46678531169891	https://www.genecards.org/cgi-bin/carddisp.pl?gene=P2RY12
ACVR2A	Activin A Receptor Type 2A	Protein Coding	P27037	59	GC02P147844	1.46675610542297	https://www.genecards.org/cgi-bin/carddisp.pl?gene=ACVR2A
BYSL	Bystin Like	Protein Coding	Q13895	50	GC06P190870	1.46426522731781	https://www.genecards.org/cgi-bin/carddisp.pl?gene=BYSL
ABCB8	ATP Binding Cassette Subfamily B Member 8	Protein Coding	Q9NUT2	53	GC07P151028	1.46342039108276	https://www.genecards.org/cgi-bin/carddisp.pl?gene=ABCB8
COX10	Cytochrome C Oxidase Assembly Factor Heme A:Farnesyltransferase COX10	Protein Coding	Q12887	56	GC17P014069	1.46103489398956	https://www.genecards.org/cgi-bin/carddisp.pl?gene=COX10
CD52	CD52 Molecule	Protein Coding	P31358	50	GC01P026317	1.46000838279724	https://www.genecards.org/cgi-bin/carddisp.pl?gene=CD52
SMARCB1	SWI/SNF Related BAF Chromatin Remodeling Complex Subunit B1	Protein Coding	Q12824	59	GC22P023786	1.45996356010437	https://www.genecards.org/cgi-bin/carddisp.pl?gene=SMARCB1
IKBKG	Inhibitor Of Nuclear Factor Kappa B Kinase Regulatory Subunit Gamma	Protein Coding	Q9Y6K9	60	GC0XP154541	1.45896470546722	https://www.genecards.org/cgi-bin/carddisp.pl?gene=IKBKG
GREM1	Gremlin 1, DAN Family BMP Antagonist	Protein Coding	O60565	58	GC15P201431	1.45684671401978	https://www.genecards.org/cgi-bin/carddisp.pl?gene=GREM1
CHD7	Chromodomain Helicase DNA Binding Protein 7	Protein Coding	Q9P2D1	57	GC08P060678	1.45684671401978	https://www.genecards.org/cgi-bin/carddisp.pl?gene=CHD7
RFX5	Regulatory Factor X5	Protein Coding	P48382	52	GC01M151340	1.45684671401978	https://www.genecards.org/cgi-bin/carddisp.pl?gene=RFX5
TTC7A	Tetratricopeptide Repeat Domain 7A	Protein Coding	Q9ULT0	50	GC02P046930	1.45684671401978	https://www.genecards.org/cgi-bin/carddisp.pl?gene=TTC7A
RFXANK	Regulatory Factor X Associated Ankyrin Containing Protein	Protein Coding	O14593	49	GC19P019192	1.45684671401978	https://www.genecards.org/cgi-bin/carddisp.pl?gene=RFXANK
HSPG2	Heparan Sulfate Proteoglycan 2	Protein Coding	P98160	60	GC01M021822	1.4500185251236	https://www.genecards.org/cgi-bin/carddisp.pl?gene=HSPG2
CYP2B6	Cytochrome P450 Family 2 Subfamily B Member 6	Protein Coding	P20813	59	GC19P040991	1.4500185251236	https://www.genecards.org/cgi-bin/carddisp.pl?gene=CYP2B6
ANKRD49	Ankyrin Repeat Domain 49	Protein Coding	Q8WVL7	46	GC11P094493	1.4441876411438	https://www.genecards.org/cgi-bin/carddisp.pl?gene=ANKRD49
TLR9	Toll Like Receptor 9	Protein Coding	Q9NR96	59	GC03M055157	1.4440221786499	https://www.genecards.org/cgi-bin/carddisp.pl?gene=TLR9
GLUL	Glutamate-Ammonia Ligase	Protein Coding	P15104	60	GC01M182378	1.44388818740845	https://www.genecards.org/cgi-bin/carddisp.pl?gene=GLUL
NR1I3	Nuclear Receptor Subfamily 1 Group I Member 3	Protein Coding	Q14994	57	GC01M161229	1.44388818740845	https://www.genecards.org/cgi-bin/carddisp.pl?gene=NR1I3
HEPH	Hephaestin	Protein Coding	Q9BQS7	53	GC0XP066162	1.44361340999603	https://www.genecards.org/cgi-bin/carddisp.pl?gene=HEPH
BIRC5	Baculoviral IAP Repeat Containing 5	Protein Coding	O15392	59	GC17P078214	1.44271075725555	https://www.genecards.org/cgi-bin/carddisp.pl?gene=BIRC5
CDK12	Cyclin Dependent Kinase 12	Protein Coding	Q9NYV4	59	GC17P039461	1.44192409515381	https://www.genecards.org/cgi-bin/carddisp.pl?gene=CDK12
SNRNP70	Small Nuclear Ribonucleoprotein U1 Subunit 70	Protein Coding	P08621	52	GC19P049085	1.44192409515381	https://www.genecards.org/cgi-bin/carddisp.pl?gene=SNRNP70
FGF22	Fibroblast Growth Factor 22	Protein Coding	Q9HCT0	49	GC19P000639	1.44192409515381	https://www.genecards.org/cgi-bin/carddisp.pl?gene=FGF22
GPRC5D	G Protein-Coupled Receptor Class C Group 5 Member D	Protein Coding	Q9NZD1	49	GC12M012940	1.44192409515381	https://www.genecards.org/cgi-bin/carddisp.pl?gene=GPRC5D
PIK3CD	Phosphatidylinositol-4,5-Bisphosphate 3-Kinase Catalytic Subunit Delta	Protein Coding	O00329	66	GC01P083234	1.44123375415802	https://www.genecards.org/cgi-bin/carddisp.pl?gene=PIK3CD
CASP10	Caspase 10	Protein Coding	Q92851	60	GC02P201182	1.43970918655396	https://www.genecards.org/cgi-bin/carddisp.pl?gene=CASP10
NOG	Noggin	Protein Coding	Q13253	59	GC17P056593	1.43865585327148	https://www.genecards.org/cgi-bin/carddisp.pl?gene=NOG
ATP12A	ATPase H+/K+ Transporting Non-Gastric Alpha2 Subunit	Protein Coding	P54707	56	GC13P024680	1.43865585327148	https://www.genecards.org/cgi-bin/carddisp.pl?gene=ATP12A
ATP4A	ATPase H+/K+ Transporting Subunit Alpha	Protein Coding	P20648	54	GC19M113217	1.43865585327148	https://www.genecards.org/cgi-bin/carddisp.pl?gene=ATP4A
CYP1A1	Cytochrome P450 Family 1 Subfamily A Member 1	Protein Coding	P04798	60	GC15M074719	1.43695116043091	https://www.genecards.org/cgi-bin/carddisp.pl?gene=CYP1A1
POLE	DNA Polymerase Epsilon, Catalytic Subunit	Protein Coding	Q07864	60	GC12M132841	1.43400061130524	https://www.genecards.org/cgi-bin/carddisp.pl?gene=POLE
GTF2H4	General Transcription Factor IIH Subunit 4	Protein Coding	Q92759	48	GC06P190692	1.43084001541138	https://www.genecards.org/cgi-bin/carddisp.pl?gene=GTF2H4
PHF12	PHD Finger Protein 12	Protein Coding	Q96QT6	48	GC17M028905	1.43084001541138	https://www.genecards.org/cgi-bin/carddisp.pl?gene=PHF12
CRAMP1	Cramped Chromatin Regulator Homolog 1	Protein Coding	Q96RY5	39	GC16P128029	1.43084001541138	https://www.genecards.org/cgi-bin/carddisp.pl?gene=CRAMP1
CDH5	Cadherin 5	Protein Coding	P33151	60	GC16P066366	1.42997741699219	https://www.genecards.org/cgi-bin/carddisp.pl?gene=CDH5
COL18A1	Collagen Type XVIII Alpha 1 Chain	Protein Coding	P39060	58	GC21P045405	1.42997741699219	https://www.genecards.org/cgi-bin/carddisp.pl?gene=COL18A1
PGM1	Phosphoglucomutase 1	Protein Coding	P36871	60	GC01P063593	1.42799973487854	https://www.genecards.org/cgi-bin/carddisp.pl?gene=PGM1
PLTP	Phospholipid Transfer Protein	Protein Coding	P55058	57	GC20M045898	1.42686307430267	https://www.genecards.org/cgi-bin/carddisp.pl?gene=PLTP
BLVRB	Biliverdin Reductase B	Protein Coding	P30043	53	GC19M040447	1.42510390281677	https://www.genecards.org/cgi-bin/carddisp.pl?gene=BLVRB
SLC17A1	Solute Carrier Family 17 Member 1	Protein Coding	Q14916	50	GC06M025723	1.42278373241425	https://www.genecards.org/cgi-bin/carddisp.pl?gene=SLC17A1
COL2A1	Collagen Type II Alpha 1 Chain	Protein Coding	P02458	62	GC12M047972	1.42266857624054	https://www.genecards.org/cgi-bin/carddisp.pl?gene=COL2A1
COL5A1	Collagen Type V Alpha 1 Chain	Protein Coding	P20908	59	GC09P134641	1.42173743247986	https://www.genecards.org/cgi-bin/carddisp.pl?gene=COL5A1
EHMT2	Euchromatic Histone Lysine Methyltransferase 2	Protein Coding	Q96KQ7	58	GC06M031879	1.42173743247986	https://www.genecards.org/cgi-bin/carddisp.pl?gene=EHMT2
CHD3	Chromodomain Helicase DNA Binding Protein 3	Protein Coding	Q12873	56	GC17P164159	1.42173743247986	https://www.genecards.org/cgi-bin/carddisp.pl?gene=CHD3
CHD8	Chromodomain Helicase DNA Binding Protein 8	Protein Coding	Q9HCK8	56	GC14M021385	1.42173743247986	https://www.genecards.org/cgi-bin/carddisp.pl?gene=CHD8
APEH	Acylaminoacyl-Peptide Hydrolase	Protein Coding	P13798	51	GC03P049673	1.42173743247986	https://www.genecards.org/cgi-bin/carddisp.pl?gene=APEH
CDT1	Chromatin Licensing And DNA Replication Factor 1	Protein Coding	Q9H211	55	GC16P088803	1.41746747493744	https://www.genecards.org/cgi-bin/carddisp.pl?gene=CDT1
LOX	Lysyl Oxidase	Protein Coding	P28300	60	GC05M122063	1.41656315326691	https://www.genecards.org/cgi-bin/carddisp.pl?gene=LOX
MUC16	Mucin 16, Cell Surface Associated	Protein Coding	Q8WXI7	52	GC19M008848	1.41656315326691	https://www.genecards.org/cgi-bin/carddisp.pl?gene=MUC16
PGAP6	Post-GPI Attachment To Proteins 6	Protein Coding	Q9HCN3	42	GC16M000370	1.41595542430878	https://www.genecards.org/cgi-bin/carddisp.pl?gene=PGAP6
IFNL4	Interferon Lambda 4 (Gene/Pseudogene)	Protein Coding	K9M1U5	26	GC19M039246	1.41405951976776	https://www.genecards.org/cgi-bin/carddisp.pl?gene=IFNL4
PTF1A	Pancreas Associated Transcription Factor 1a	Protein Coding	Q7RTS3	54	GC10P023194	1.41353929042816	https://www.genecards.org/cgi-bin/carddisp.pl?gene=PTF1A
ZBTB16	Zinc Finger And BTB Domain Containing 16	Protein Coding	Q05516	55	GC11P114059	1.41212809085846	https://www.genecards.org/cgi-bin/carddisp.pl?gene=ZBTB16
IRF2BP2	Interferon Regulatory Factor 2 Binding Protein 2	Protein Coding	Q7Z5L9	47	GC01M234604	1.41212809085846	https://www.genecards.org/cgi-bin/carddisp.pl?gene=IRF2BP2
NABP1	Nucleic Acid Binding Protein 1	Protein Coding	Q96AH0	43	GC02P191678	1.41212809085846	https://www.genecards.org/cgi-bin/carddisp.pl?gene=NABP1
CCKBR	Cholecystokinin B Receptor	Protein Coding	P32239	57	GC11P006259	1.41119408607483	https://www.genecards.org/cgi-bin/carddisp.pl?gene=CCKBR
MIR483	MicroRNA 483	RNA Gene		29	GC11M015861	1.41119408607483	https://www.genecards.org/cgi-bin/carddisp.pl?gene=MIR483
FNDC5	Fibronectin Type III Domain Containing 5	Protein Coding	Q8NAU1	47	GC01M037584	1.40721964836121	https://www.genecards.org/cgi-bin/carddisp.pl?gene=FNDC5
CYP51A1	Cytochrome P450 Family 51 Subfamily A Member 1	Protein Coding	Q16850	56	GC07M092112	1.40695762634277	https://www.genecards.org/cgi-bin/carddisp.pl?gene=CYP51A1
KCNK2	Potassium Two Pore Domain Channel Subfamily K Member 2	Protein Coding	O95069	53	GC01P215005	1.40695762634277	https://www.genecards.org/cgi-bin/carddisp.pl?gene=KCNK2
KCNK4	Potassium Two Pore Domain Channel Subfamily K Member 4	Protein Coding	Q9NYG8	53	GC11P114948	1.40695762634277	https://www.genecards.org/cgi-bin/carddisp.pl?gene=KCNK4
TRPV2	Transient Receptor Potential Cation Channel Subfamily V Member 2	Protein Coding	Q9Y5S1	53	GC17P016415	1.40695762634277	https://www.genecards.org/cgi-bin/carddisp.pl?gene=TRPV2
TMOD2	Tropomodulin 2	Protein Coding	Q9NZR1	51	GC15P051751	1.40695762634277	https://www.genecards.org/cgi-bin/carddisp.pl?gene=TMOD2
TMOD3	Tropomodulin 3	Protein Coding	Q9NYL9	50	GC15P051829	1.40695762634277	https://www.genecards.org/cgi-bin/carddisp.pl?gene=TMOD3
KRT76	Keratin 76	Protein Coding	Q01546	47	GC12M052768	1.40695762634277	https://www.genecards.org/cgi-bin/carddisp.pl?gene=KRT76
TMEM150C	Transmembrane Protein 150C	Protein Coding	B9EJG8	36	GC04M082483	1.40695762634277	https://www.genecards.org/cgi-bin/carddisp.pl?gene=TMEM150C
AGO2	Argonaute RISC Catalytic Component 2	Protein Coding	Q9UKV8	55	GC08M141058	1.40593	https://www.genecards.org/cgi-bin/carddisp.pl?gene=AGO2
ACACA	Acetyl-CoA Carboxylase Alpha	Protein Coding	Q13085	62	GC17M037084	1.4001100063324	https://www.genecards.org/cgi-bin/carddisp.pl?gene=ACACA
RCL1	RNA Terminal Phosphate Cyclase Like 1	Protein Coding	Q9Y2P8	47	GC09P004792	1.39981842041016	https://www.genecards.org/cgi-bin/carddisp.pl?gene=RCL1
PROX1	Prospero Homeobox 1	Protein Coding	Q92786	56	GC01P213983	1.39674258232117	https://www.genecards.org/cgi-bin/carddisp.pl?gene=PROX1
RPL27A	Ribosomal Protein L27a	Protein Coding	P46776	50	GC11P008682	1.39585864543915	https://www.genecards.org/cgi-bin/carddisp.pl?gene=RPL27A
TOP2A	DNA Topoisomerase II Alpha	Protein Coding	P11388	63	GC17M040388	1.3953971862793	https://www.genecards.org/cgi-bin/carddisp.pl?gene=TOP2A
NF1	Neurofibromin 1	Protein Coding	P21359	60	GC17P031094	1.3904857635498	https://www.genecards.org/cgi-bin/carddisp.pl?gene=NF1
HBB-HS-107	Beta-Globin Hypersensitive Site -107	Functional Element		2	GC11P022921	1.39004528522491	https://www.genecards.org/cgi-bin/carddisp.pl?gene=HBB-HS-107
UFL1	UFM1 Specific Ligase 1	Protein Coding	O94874	47	GC06P096521	1.3884539604187	https://www.genecards.org/cgi-bin/carddisp.pl?gene=UFL1
CD38	CD38 Molecule	Protein Coding	P28907	59	GC04P032177	1.38764095306396	https://www.genecards.org/cgi-bin/carddisp.pl?gene=CD38
CRBN	Cereblon	Protein Coding	Q96SW2	58	GC03M003144	1.38764095306396	https://www.genecards.org/cgi-bin/carddisp.pl?gene=CRBN
CXCL10	C-X-C Motif Chemokine Ligand 10	Protein Coding	P02778	57	GC04M076021	1.38764095306396	https://www.genecards.org/cgi-bin/carddisp.pl?gene=CXCL10
ELN	Elastin	Protein Coding	P15502	56	GC07P074027	1.38764095306396	https://www.genecards.org/cgi-bin/carddisp.pl?gene=ELN
CXCL13	C-X-C Motif Chemokine Ligand 13	Protein Coding	O43927	53	GC04P077511	1.38764095306396	https://www.genecards.org/cgi-bin/carddisp.pl?gene=CXCL13
GC	GC Vitamin D Binding Protein	Protein Coding	P02774	58	GC04M071741	1.38535022735596	https://www.genecards.org/cgi-bin/carddisp.pl?gene=GC
ATOX1	Antioxidant 1 Copper Chaperone	Protein Coding	O00244	53	GC05M151743	1.3815735578537	https://www.genecards.org/cgi-bin/carddisp.pl?gene=ATOX1
ERBB2	Erb-B2 Receptor Tyrosine Kinase 2	Protein Coding	P04626	68	GC17P039687	1.37922942638397	https://www.genecards.org/cgi-bin/carddisp.pl?gene=ERBB2
HAVCR1	Hepatitis A Virus Cellular Receptor 1	Protein Coding	Q96D42	55	GC05M157028	1.37922942638397	https://www.genecards.org/cgi-bin/carddisp.pl?gene=HAVCR1
MT1E	Metallothionein 1E	Protein Coding	P04732	52	GC16P056625	1.37922942638397	https://www.genecards.org/cgi-bin/carddisp.pl?gene=MT1E
IRF7	Interferon Regulatory Factor 7	Protein Coding	Q92985	59	GC11M000612	1.37225377559662	https://www.genecards.org/cgi-bin/carddisp.pl?gene=IRF7
SIRPA	Signal Regulatory Protein Alpha	Protein Coding	P78324	58	GC20P001894	1.37225377559662	https://www.genecards.org/cgi-bin/carddisp.pl?gene=SIRPA
E2F1	E2F Transcription Factor 1	Protein Coding	Q01094	57	GC20M033675	1.37225377559662	https://www.genecards.org/cgi-bin/carddisp.pl?gene=E2F1
MIR6747	MicroRNA 6747	RNA Gene		15	GC11M062567	1.37020576000214	https://www.genecards.org/cgi-bin/carddisp.pl?gene=MIR6747
EP300	EP300 Lysine Acetyltransferase	Protein Coding	Q09472	65	GC22P097487	1.36917805671692	https://www.genecards.org/cgi-bin/carddisp.pl?gene=EP300
GATA4	GATA Binding Protein 4	Protein Coding	P43694	62	GC08P011676	1.36917805671692	https://www.genecards.org/cgi-bin/carddisp.pl?gene=GATA4
SMAD9	SMAD Family Member 9	Protein Coding	O15198	58	GC13M036844	1.36917805671692	https://www.genecards.org/cgi-bin/carddisp.pl?gene=SMAD9
XRCC5	X-Ray Repair Cross Complementing 5	Protein Coding	P13010	57	GC02P216107	1.36917805671692	https://www.genecards.org/cgi-bin/carddisp.pl?gene=XRCC5
AIRE	Autoimmune Regulator	Protein Coding	O43918	56	GC21P044285	1.36917805671692	https://www.genecards.org/cgi-bin/carddisp.pl?gene=AIRE
ANK3	Ankyrin 3	Protein Coding	Q12955	56	GC10M060026	1.36917805671692	https://www.genecards.org/cgi-bin/carddisp.pl?gene=ANK3
TERF1	Telomeric Repeat Binding Factor 1	Protein Coding	P54274	56	GC08P073008	1.36917805671692	https://www.genecards.org/cgi-bin/carddisp.pl?gene=TERF1
THY1	Thy-1 Cell Surface Antigen	Protein Coding	P04216	56	GC11M143872	1.36917805671692	https://www.genecards.org/cgi-bin/carddisp.pl?gene=THY1
TNFRSF25	TNF Receptor Superfamily Member 25	Protein Coding	Q93038	55	GC01M006460	1.36917805671692	https://www.genecards.org/cgi-bin/carddisp.pl?gene=TNFRSF25
RECQL5	RecQ Like Helicase 5	Protein Coding	O94762	52	GC17M075626	1.36917805671692	https://www.genecards.org/cgi-bin/carddisp.pl?gene=RECQL5
APOM	Apolipoprotein M	Protein Coding	O95445	51	GC06P190715	1.36917805671692	https://www.genecards.org/cgi-bin/carddisp.pl?gene=APOM
EVPL	Envoplakin	Protein Coding	Q92817	50	GC17M076004	1.36917805671692	https://www.genecards.org/cgi-bin/carddisp.pl?gene=EVPL
DHFR2	Dihydrofolate Reductase 2	Protein Coding	Q86XF0	47	GC03M094048	1.36917805671692	https://www.genecards.org/cgi-bin/carddisp.pl?gene=DHFR2
CARD11	Caspase Recruitment Domain Family Member 11	Protein Coding	Q9BXL7	59	GC07M002906	1.36820089817047	https://www.genecards.org/cgi-bin/carddisp.pl?gene=CARD11
SERPINA6	Serpin Family A Member 6	Protein Coding	P08185	58	GC14M125347	1.3587681055069	https://www.genecards.org/cgi-bin/carddisp.pl?gene=SERPINA6
VTN	Vitronectin	Protein Coding	P04004	57	GC17M100467	1.3578280210495	https://www.genecards.org/cgi-bin/carddisp.pl?gene=VTN
WDHD1	WD Repeat And HMG-Box DNA Binding Protein 1	Protein Coding	O75717	49	GC14M054938	1.3567168712616	https://www.genecards.org/cgi-bin/carddisp.pl?gene=WDHD1
NFS1	NFS1 Cysteine Desulfurase	Protein Coding	Q9Y697	57	GC20M035668	1.35627889633179	https://www.genecards.org/cgi-bin/carddisp.pl?gene=NFS1
ISCA1	Iron-Sulfur Cluster Assembly 1	Protein Coding	Q9BUE6	50	GC09M086264	1.35627889633179	https://www.genecards.org/cgi-bin/carddisp.pl?gene=ISCA1
ISCA2	Iron-Sulfur Cluster Assembly 2	Protein Coding	Q86U28	50	GC14P074493	1.35627889633179	https://www.genecards.org/cgi-bin/carddisp.pl?gene=ISCA2
LYRM4	LYR Motif Containing 4	Protein Coding	Q9HD34	50	GC06M005036	1.35627889633179	https://www.genecards.org/cgi-bin/carddisp.pl?gene=LYRM4
ENHO	Energy Homeostasis Associated	Protein Coding	Q6UWT2	39	GC09M036131	1.35542595386505	https://www.genecards.org/cgi-bin/carddisp.pl?gene=ENHO
MIR15A	MicroRNA 15a	RNA Gene		25	GC13M050049	1.35542595386505	https://www.genecards.org/cgi-bin/carddisp.pl?gene=MIR15A
NQO1	NAD(P)H Quinone Dehydrogenase 1	Protein Coding	P15559	61	GC16M069706	1.3548127412796	https://www.genecards.org/cgi-bin/carddisp.pl?gene=NQO1
CYP2D6	Cytochrome P450 Family 2 Subfamily D Member 6 (Gene/Pseudogene)	Protein Coding	P10635	60	GC22M042126	1.3548127412796	https://www.genecards.org/cgi-bin/carddisp.pl?gene=CYP2D6
CCK	Cholecystokinin	Protein Coding	P06307	56	GC03M042274	1.3548127412796	https://www.genecards.org/cgi-bin/carddisp.pl?gene=CCK
IL13	Interleukin 13	Protein Coding	P35225	56	GC05P132656	1.3548127412796	https://www.genecards.org/cgi-bin/carddisp.pl?gene=IL13
SLC47A1	Solute Carrier Family 47 Member 1	Protein Coding	Q96FL8	52	GC17P019495	1.35339593887329	https://www.genecards.org/cgi-bin/carddisp.pl?gene=SLC47A1
KLF14	KLF Transcription Factor 14	Protein Coding	Q8TD94	43	GC07M130731	1.35230803489685	https://www.genecards.org/cgi-bin/carddisp.pl?gene=KLF14
CYP27B1	Cytochrome P450 Family 27 Subfamily B Member 1	Protein Coding	O15528	60	GC12M060753	1.34992241859436	https://www.genecards.org/cgi-bin/carddisp.pl?gene=CYP27B1
CDK1	Cyclin Dependent Kinase 1	Protein Coding	P06493	60	GC10P060772	1.34464919567108	https://www.genecards.org/cgi-bin/carddisp.pl?gene=CDK1
CKM	Creatine Kinase, M-Type	Protein Coding	P06732	59	GC19M045306	1.34464919567108	https://www.genecards.org/cgi-bin/carddisp.pl?gene=CKM
RNF8	Ring Finger Protein 8	Protein Coding	O76064	55	GC06P190846	1.34464919567108	https://www.genecards.org/cgi-bin/carddisp.pl?gene=RNF8
TMPO	Thymopoietin	Protein Coding	P42166	59	GC12P098515	1.34426879882813	https://www.genecards.org/cgi-bin/carddisp.pl?gene=TMPO
CD1A	CD1a Molecule	Protein Coding	P06126	52	GC01P180233	1.34426879882813	https://www.genecards.org/cgi-bin/carddisp.pl?gene=CD1A
CD1C	CD1c Molecule	Protein Coding	P29017	50	GC01P158289	1.34426879882813	https://www.genecards.org/cgi-bin/carddisp.pl?gene=CD1C
COMT	Catechol-O-Methyltransferase	Protein Coding	P21964	63	GC22P019941	1.34229111671448	https://www.genecards.org/cgi-bin/carddisp.pl?gene=COMT
CRYAB	Crystallin Alpha B	Protein Coding	P02511	59	GC11M111908	1.34229111671448	https://www.genecards.org/cgi-bin/carddisp.pl?gene=CRYAB
RASA2	RAS P21 Protein Activator 2	Protein Coding	Q15283	52	GC03P141487	1.34001958370209	https://www.genecards.org/cgi-bin/carddisp.pl?gene=RASA2
LYRM7	LYR Motif Containing 7	Protein Coding	Q5U5X0	50	GC05P131170	1.33731257915497	https://www.genecards.org/cgi-bin/carddisp.pl?gene=LYRM7
FDX2	Ferredoxin 2	Protein Coding	Q6P4F2	45	GC19M111881	1.33731257915497	https://www.genecards.org/cgi-bin/carddisp.pl?gene=FDX2
CDK6	Cyclin Dependent Kinase 6	Protein Coding	Q00534	65	GC07M092604	1.33644819259644	https://www.genecards.org/cgi-bin/carddisp.pl?gene=CDK6
HSP90AB1	Heat Shock Protein 90 Alpha Family Class B Member 1	Protein Coding	P08238	63	GC06P044246	1.33644819259644	https://www.genecards.org/cgi-bin/carddisp.pl?gene=HSP90AB1
JAG1	Jagged Canonical Notch Ligand 1	Protein Coding	P78504	63	GC20M010637	1.33644819259644	https://www.genecards.org/cgi-bin/carddisp.pl?gene=JAG1
KAT2B	Lysine Acetyltransferase 2B	Protein Coding	Q92831	62	GC03P028992	1.33644819259644	https://www.genecards.org/cgi-bin/carddisp.pl?gene=KAT2B
RHOA	Ras Homolog Family Member A	Protein Coding	P61586	62	GC03M049359	1.33644819259644	https://www.genecards.org/cgi-bin/carddisp.pl?gene=RHOA
BRD4	Bromodomain Containing 4	Protein Coding	O60885	60	GC19M112059	1.33644819259644	https://www.genecards.org/cgi-bin/carddisp.pl?gene=BRD4
BCL2L11	BCL2 Like 11	Protein Coding	O43521	58	GC02P111119	1.33644819259644	https://www.genecards.org/cgi-bin/carddisp.pl?gene=BCL2L11
FGF17	Fibroblast Growth Factor 17	Protein Coding	O60258	57	GC08P026398	1.33644819259644	https://www.genecards.org/cgi-bin/carddisp.pl?gene=FGF17
LAMP1	Lysosomal Associated Membrane Protein 1	Protein Coding	P11279	57	GC13P113297	1.33644819259644	https://www.genecards.org/cgi-bin/carddisp.pl?gene=LAMP1
SP7	Sp7 Transcription Factor	Protein Coding	Q8TDD2	56	GC12M053326	1.33644819259644	https://www.genecards.org/cgi-bin/carddisp.pl?gene=SP7
LAG3	Lymphocyte Activating 3	Protein Coding	P18627	53	GC12P080283	1.33644819259644	https://www.genecards.org/cgi-bin/carddisp.pl?gene=LAG3
UGT2B10	UDP Glucuronosyltransferase Family 2 Member B10	Protein Coding	P36537	52	GC04P068816	1.33644819259644	https://www.genecards.org/cgi-bin/carddisp.pl?gene=UGT2B10
UGT2B17	UDP Glucuronosyltransferase Family 2 Member B17	Protein Coding	O75795	52	GC04M068537	1.33644819259644	https://www.genecards.org/cgi-bin/carddisp.pl?gene=UGT2B17
HOXA9	Homeobox A9	Protein Coding	P31269	51	GC07M027162	1.33644819259644	https://www.genecards.org/cgi-bin/carddisp.pl?gene=HOXA9
UGT2A3	UDP Glucuronosyltransferase Family 2 Member A3	Protein Coding	Q6UWM9	50	GC04M068928	1.33644819259644	https://www.genecards.org/cgi-bin/carddisp.pl?gene=UGT2A3
WDR43	WD Repeat Domain 43	Protein Coding	Q15061	44	GC02P028894	1.33453929424286	https://www.genecards.org/cgi-bin/carddisp.pl?gene=WDR43
CBFA2T3	CBFA2/RUNX1 Partner Transcriptional Co-Repressor 3	Protein Coding	O75081	51	GC16M088874	1.33447051048279	https://www.genecards.org/cgi-bin/carddisp.pl?gene=CBFA2T3
CDKN1C	Cyclin Dependent Kinase Inhibitor 1C	Protein Coding	P49918	59	GC11M015881	1.33231246471405	https://www.genecards.org/cgi-bin/carddisp.pl?gene=CDKN1C
PEPD	Peptidase D	Protein Coding	P12955	57	GC19M033386	1.33148539066315	https://www.genecards.org/cgi-bin/carddisp.pl?gene=PEPD
AIP	AHR Interacting HSP90 Co-Chaperone	Protein Coding	O00170	56	GC11P067468	1.32963132858276	https://www.genecards.org/cgi-bin/carddisp.pl?gene=AIP
SLC28A3	Solute Carrier Family 28 Member 3	Protein Coding	Q9HAS3	49	GC09M126263	1.32650375366211	https://www.genecards.org/cgi-bin/carddisp.pl?gene=SLC28A3
MIRLET7G	MicroRNA Let-7g	RNA Gene		27	GC03M052268	1.32650375366211	https://www.genecards.org/cgi-bin/carddisp.pl?gene=MIRLET7G
MLXIPL	MLX Interacting Protein Like	Protein Coding	Q9NP71	55	GC07M073593	1.32536	https://www.genecards.org/cgi-bin/carddisp.pl?gene=MLXIPL
SLC12A3	Solute Carrier Family 12 Member 3	Protein Coding	P55017	60	GC16P056865	1.32501327991486	https://www.genecards.org/cgi-bin/carddisp.pl?gene=SLC12A3
NOTCH1	Notch Receptor 1	Protein Coding	P46531	66	GC09M139438	1.3215057849884	https://www.genecards.org/cgi-bin/carddisp.pl?gene=NOTCH1
KMT2A	Lysine Methyltransferase 2A	Protein Coding	Q03164	60	GC11P118436	1.3215057849884	https://www.genecards.org/cgi-bin/carddisp.pl?gene=KMT2A
TMPRSS2	Transmembrane Serine Protease 2	Protein Coding	O15393	60	GC21M041464	1.3215057849884	https://www.genecards.org/cgi-bin/carddisp.pl?gene=TMPRSS2
FBXW7	F-Box And WD Repeat Domain Containing 7	Protein Coding	Q969H0	59	GC04M152321	1.3215057849884	https://www.genecards.org/cgi-bin/carddisp.pl?gene=FBXW7
PTHLH	Parathyroid Hormone Like Hormone	Protein Coding	P12272	57	GC12M037271	1.3215057849884	https://www.genecards.org/cgi-bin/carddisp.pl?gene=PTHLH
TNFRSF8	TNF Receptor Superfamily Member 8	Protein Coding	P28908	56	GC01P012063	1.3215057849884	https://www.genecards.org/cgi-bin/carddisp.pl?gene=TNFRSF8
SORD	Sorbitol Dehydrogenase	Protein Coding	Q00796	60	GC15P045023	1.32036483287811	https://www.genecards.org/cgi-bin/carddisp.pl?gene=SORD
FABP4	Fatty Acid Binding Protein 4	Protein Coding	P15090	56	GC08M081478	1.3175060749054	https://www.genecards.org/cgi-bin/carddisp.pl?gene=FABP4
ZNF699	Zinc Finger Protein 699	Protein Coding	Q32M78	44	GC19M111829	1.31719267368317	https://www.genecards.org/cgi-bin/carddisp.pl?gene=ZNF699
CAD	Carbamoyl-Phosphate Synthetase 2, Aspartate Transcarbamylase, And Dihydroorotase	Protein Coding	P27708	61	GC02P027217	1.31598687171936	https://www.genecards.org/cgi-bin/carddisp.pl?gene=CAD
PIK3C3	Phosphatidylinositol 3-Kinase Catalytic Subunit Type 3	Protein Coding	Q8NEB9	63	GC18P041955	1.31587243080139	https://www.genecards.org/cgi-bin/carddisp.pl?gene=PIK3C3
PIK3CB	Phosphatidylinositol-4,5-Bisphosphate 3-Kinase Catalytic Subunit Beta	Protein Coding	P42338	62	GC03M138652	1.31587243080139	https://www.genecards.org/cgi-bin/carddisp.pl?gene=PIK3CB
ITGAL	Integrin Subunit Alpha L	Protein Coding	P20701	60	GC16P030472	1.31587243080139	https://www.genecards.org/cgi-bin/carddisp.pl?gene=ITGAL
TAC1	Tachykinin Precursor 1	Protein Coding	P20366	54	GC07P112152	1.31587243080139	https://www.genecards.org/cgi-bin/carddisp.pl?gene=TAC1
GHRH	Growth Hormone Releasing Hormone	Protein Coding	P01286	50	GC20M037251	1.31587243080139	https://www.genecards.org/cgi-bin/carddisp.pl?gene=GHRH
C12orf43	Chromosome 12 Open Reading Frame 43	Protein Coding	Q96C57	43	GC12M121000	1.3116546869278	https://www.genecards.org/cgi-bin/carddisp.pl?gene=C12orf43
CDC123	Cell Division Cycle 123	Protein Coding	O75794	49	GC10P012195	1.3110339641571	https://www.genecards.org/cgi-bin/carddisp.pl?gene=CDC123
SLC25A21	Solute Carrier Family 25 Member 21	Protein Coding	Q9BQT8	53	GC14M036677	1.30104446411133	https://www.genecards.org/cgi-bin/carddisp.pl?gene=SLC25A21
PRNP	Prion Protein (Kanno Blood Group)	Protein Coding	F7VJQ1	61	GC20P004686	1.29922091960907	https://www.genecards.org/cgi-bin/carddisp.pl?gene=PRNP
ADAR	Adenosine Deaminase RNA Specific	Protein Coding	P55265	60	GC01M168612	1.29894638061523	https://www.genecards.org/cgi-bin/carddisp.pl?gene=ADAR
FOXP1	Forkhead Box P1	Protein Coding	Q9H334	57	GC03M070954	1.29894638061523	https://www.genecards.org/cgi-bin/carddisp.pl?gene=FOXP1
SLC4A2	Solute Carrier Family 4 Member 2	Protein Coding	P04920	54	GC07P151057	1.29894638061523	https://www.genecards.org/cgi-bin/carddisp.pl?gene=SLC4A2
RPL13	Ribosomal Protein L13	Protein Coding	P26373	52	GC16P130833	1.29894638061523	https://www.genecards.org/cgi-bin/carddisp.pl?gene=RPL13
MMP1	Matrix Metallopeptidase 1	Protein Coding	P03956	62	GC11M143594	1.29661679267883	https://www.genecards.org/cgi-bin/carddisp.pl?gene=MMP1
KLF18	KLF Transcription Factor 18	Protein Coding	A0A0U1RQI7	20	GC01M044564	1.29444134235382	https://www.genecards.org/cgi-bin/carddisp.pl?gene=KLF18
CD63	CD63 Molecule	Protein Coding	P08962	57	GC12M060634	1.29367554187775	https://www.genecards.org/cgi-bin/carddisp.pl?gene=CD63
ANTXR1	ANTXR Cell Adhesion Molecule 1	Protein Coding	Q9H6X2	56	GC02P068977	1.29367554187775	https://www.genecards.org/cgi-bin/carddisp.pl?gene=ANTXR1
LBP	Lipopolysaccharide Binding Protein	Protein Coding	P18428	56	GC20P038346	1.29367554187775	https://www.genecards.org/cgi-bin/carddisp.pl?gene=LBP
SULT1A1	Sulfotransferase Family 1A Member 1	Protein Coding	P50225	55	GC16M053087	1.29367554187775	https://www.genecards.org/cgi-bin/carddisp.pl?gene=SULT1A1
SULT1A2	Sulfotransferase Family 1A Member 2	Protein Coding	P50226	52	GC16M028591	1.29367554187775	https://www.genecards.org/cgi-bin/carddisp.pl?gene=SULT1A2
GSC	Goosecoid Homeobox	Protein Coding	P56915	52	GC14M094768	1.29154300689697	https://www.genecards.org/cgi-bin/carddisp.pl?gene=GSC
SORCS1	Sortilin Related VPS10 Domain Containing Receptor 1	Protein Coding	Q8WY21	52	GC10M106573	1.29154300689697	https://www.genecards.org/cgi-bin/carddisp.pl?gene=SORCS1
BNC2	Basonuclin Zinc Finger Protein 2	Protein Coding	Q6ZN30	49	GC09M016410	1.29154300689697	https://www.genecards.org/cgi-bin/carddisp.pl?gene=BNC2
ATP2A3	ATPase Sarcoplasmic/Endoplasmic Reticulum Ca2+ Transporting 3	Protein Coding	Q93084	55	GC17M003923	1.28878033161163	https://www.genecards.org/cgi-bin/carddisp.pl?gene=ATP2A3
LOC106627981	GBA Recombination Region	Functional Element		11	GC01P155233	1.28735291957855	https://www.genecards.org/cgi-bin/carddisp.pl?gene=LOC106627981
CS	Citrate Synthase	Protein Coding	O75390	58	GC12M056271	1.28662061691284	https://www.genecards.org/cgi-bin/carddisp.pl?gene=CS
CITED2	Cbp/P300 Interacting Transactivator With Glu/Asp Rich Carboxy-Terminal Domain 2	Protein Coding	Q99967	55	GC06M139371	1.28571331501007	https://www.genecards.org/cgi-bin/carddisp.pl?gene=CITED2
GLRX	Glutaredoxin	Protein Coding	P35754	56	GC05M095752	1.27669048309326	https://www.genecards.org/cgi-bin/carddisp.pl?gene=GLRX
CD58	CD58 Molecule	Protein Coding	P19256	55	GC01M116514	1.27638673782349	https://www.genecards.org/cgi-bin/carddisp.pl?gene=CD58
CHTF18	Chromosome Transmission Fidelity Factor 18	Protein Coding	Q8WVB6	47	GC16P128006	1.27445483207703	https://www.genecards.org/cgi-bin/carddisp.pl?gene=CHTF18
ABCG2	ATP Binding Cassette Subfamily G Member 2 (JR Blood Group)	Protein Coding	Q9UNQ0	62	GC04M088090	1.26846706867218	https://www.genecards.org/cgi-bin/carddisp.pl?gene=ABCG2
RET	Ret Proto-Oncogene	Protein Coding	P07949	67	GC10P053525	1.26796925067902	https://www.genecards.org/cgi-bin/carddisp.pl?gene=RET
EPCAM	Epithelial Cell Adhesion Molecule	Protein Coding	P16422	61	GC02P047345	1.26796925067902	https://www.genecards.org/cgi-bin/carddisp.pl?gene=EPCAM
MSH2	MutS Homolog 2	Protein Coding	P43246	61	GC02P047403	1.26796925067902	https://www.genecards.org/cgi-bin/carddisp.pl?gene=MSH2
BARD1	BRCA1 Associated RING Domain 1	Protein Coding	Q99728	60	GC02M214725	1.26796925067902	https://www.genecards.org/cgi-bin/carddisp.pl?gene=BARD1
PAX5	Paired Box 5	Protein Coding	Q02548	60	GC09M037173	1.26796925067902	https://www.genecards.org/cgi-bin/carddisp.pl?gene=PAX5
CD3E	CD3 Epsilon Subunit Of T-Cell Receptor Complex	Protein Coding	P07766	59	GC11P118304	1.26796925067902	https://www.genecards.org/cgi-bin/carddisp.pl?gene=CD3E
DOCK8	Dedicator Of Cytokinesis 8	Protein Coding	Q8NF50	58	GC09P000375	1.26796925067902	https://www.genecards.org/cgi-bin/carddisp.pl?gene=DOCK8
CD70	CD70 Molecule	Protein Coding	P32970	55	GC19M111737	1.26796925067902	https://www.genecards.org/cgi-bin/carddisp.pl?gene=CD70
CFP	Complement Factor Properdin	Protein Coding	P27918	55	GC0XM047623	1.26796925067902	https://www.genecards.org/cgi-bin/carddisp.pl?gene=CFP
BLZF1	Basic Leucine Zipper Nuclear Factor 1	Protein Coding	Q9H2G9	50	GC01P169367	1.2674685716629	https://www.genecards.org/cgi-bin/carddisp.pl?gene=BLZF1
ATP5IF1	ATP Synthase Inhibitory Factor Subunit 1	Protein Coding	Q9UII2	47	GC01P084531	1.2674685716629	https://www.genecards.org/cgi-bin/carddisp.pl?gene=ATP5IF1
PLIN1	Perilipin 1	Protein Coding	O60240	59	GC15M089664	1.26519656181335	https://www.genecards.org/cgi-bin/carddisp.pl?gene=PLIN1
ATG5	Autophagy Related 5	Protein Coding	Q9H1Y0	58	GC06M106045	1.26512444019318	https://www.genecards.org/cgi-bin/carddisp.pl?gene=ATG5
TG	Thyroglobulin	Protein Coding	P01266	57	GC08P132866	1.26512444019318	https://www.genecards.org/cgi-bin/carddisp.pl?gene=TG
CD276	CD276 Molecule	Protein Coding	Q5ZPR3	55	GC15P073683	1.26512444019318	https://www.genecards.org/cgi-bin/carddisp.pl?gene=CD276
KLRK1	Killer Cell Lectin Like Receptor K1	Protein Coding	P26718	53	GC12M037046	1.26512444019318	https://www.genecards.org/cgi-bin/carddisp.pl?gene=KLRK1
SERPINA7	Serpin Family A Member 7	Protein Coding	P05543	53	GC0XM106032	1.26512444019318	https://www.genecards.org/cgi-bin/carddisp.pl?gene=SERPINA7
SAA1	Serum Amyloid A1	Protein Coding	P0DJI8	51	GC11P023547	1.26512444019318	https://www.genecards.org/cgi-bin/carddisp.pl?gene=SAA1
MIR196A1	MicroRNA 196a-1	RNA Gene		30	GC17M048632	1.26512444019318	https://www.genecards.org/cgi-bin/carddisp.pl?gene=MIR196A1
TRIM22	Tripartite Motif Containing 22	Protein Coding	Q8IYM9	50	GC11P005689	1.26447188854218	https://www.genecards.org/cgi-bin/carddisp.pl?gene=TRIM22
CD164	CD164 Molecule	Protein Coding	Q04900	52	GC06M109366	1.26333248615265	https://www.genecards.org/cgi-bin/carddisp.pl?gene=CD164
SLC6A9	Solute Carrier Family 6 Member 9	Protein Coding	P48067	60	GC01M043991	1.26307797431946	https://www.genecards.org/cgi-bin/carddisp.pl?gene=SLC6A9
CD28	CD28 Molecule	Protein Coding	P10747	61	GC02P203706	1.25671291351318	https://www.genecards.org/cgi-bin/carddisp.pl?gene=CD28
PPARGC1B	PPARG Coactivator 1 Beta	Protein Coding	Q86YN6	48	GC05P149730	1.25473523139954	https://www.genecards.org/cgi-bin/carddisp.pl?gene=PPARGC1B
[truncated: 14,130 more rows]

## Sheet: Table S2
Table S2. Differentially expressed OA genes.
Gene	logFC	AveExpr	t	P.Value	adj.P.Val	B	Direction
LOXL1	2.2244130722542987	7.014393312815789	6.71508723681746	3.573346550282195e-8	4.229412976914006e-4	8.338515024613038	Up
TNFRSF12A	1.5289923601359958	7.3890320585526315	6.066433564160718	3.089566991742977e-7	0.0018284057457134937	6.429013031476647	Up
HLA-DRA	2.374997516209303	8.142430620473684	5.485841703865359	2.1208871261760477e-6	0.0064240440663755425	4.713901524240463	Up
PLAU	1.7428928212805872	6.803496483342105	5.341910772605829	3.409566602665254e-6	0.0064240440663755425	4.2902358933089255	Up
HLA-DRB1	1.5480449983336708	8.648583888447368	5.420543537684514	2.63112981297812e-6	0.0064240440663755425	4.521556225632657	Up
GBP2	-1.04104	8.517818941157895	-5.34524	3.3723397672893857e-6	0.0064240440663755425	4.3000361482122225	Down
BCL6	-1.01526	9.71530702263158	-5.30903	3.7992825671366e-6	0.0064240440663755425	4.193615872740362	Down
COL1A1	2.964911780781599	9.838547918578946	5.167210759032439	6.052337605584243e-6	0.007497364923874907	3.777789078076604	Up
TGFBI	2.1878034719919124	10.56671218368421	5.153305810487193	6.334373879583396e-6	0.007497364923874907	3.7371046461867516	Up
TMEM158	1.2364138136981808	5.335020775605263	5.171598902551653	5.965940810235043e-6	0.007497364923874907	3.7906317793917497	Up
POSTN	2.8960532813003037	8.754059613605262	5.023494634113809	9.680931979014813e-6	0.010416682809419939	3.3581550890380365	Up
PRSS23	2.117730689563701	8.389916621789475	4.945271069086087	1.2488155442146715e-5	0.01148738295693335	3.130639502421128	Up
SERPINH1	1.553809225155208	8.943900581394736	4.8980333810005385	1.4558190634842871e-5	0.01148738295693335	2.9935881042609553	Up
LOXL2	1.4395176304812949	8.725567507894738	4.925456070458163	1.331849256400619e-5	0.01148738295693335	3.073117419146146	Up
ZBTB16	-1.20073	7.398263425473684	-4.90772	1.410785080215237e-5	0.01148738295693335	3.0216666931868064	Down
NID2	1.5895795134782609	7.8878049207105265	4.86259059562988	1.6330401335492615e-5	0.012080414387930661	2.890937411630669	Up
TMSB4X	1.4148735244368056	9.745981846342106	4.839994694052614	1.756961877112467e-5	0.012232588692648918	2.8255782861878798	Up
LRRC15	2.1237192694833174	7.120251517631579	4.800940718838656	1.993369634329151e-5	0.012692465922936607	2.7127737991086045	Up
THBS2	1.6004912892553076	8.700109723263157	4.794161496304266	2.037486080903984e-5	0.012692465922936607	2.6932137012361776	Up
GPRC5B	-1.02823	7.262371734894737	-4.77044	2.1995767978692994e-5	0.013017095489790513	2.624814840858199	Down
MRPL19	0.832111032930233	5.976894122342105	4.716765027062259	2.6146346722729368e-5	0.014736579038582132	2.470366142235412	Up
CYBB	1.4693664216314455	5.822010087131579	4.650146390345065	3.238210098358145e-5	0.016474232652904527	2.2792727758961684	Up
C1QB	1.431123650310414	7.016723671157894	4.627524681109137	3.481563919094051e-5	0.016474232652904527	2.214543819962196	Up
MAFB	1.3137793530637016	9.313825227894737	4.6573628294567	3.1641571422056066e-5	0.016474232652904527	2.2999391158826077	Up
LTBP1	1.211584883900912	9.178530997394736	4.617196061416287	3.5985679557248217e-5	0.016474232652904527	2.185017863608974	Up
ABCA5	-0.993151	7.970057308421053	-4.61544	3.6188750335883554e-5	0.016474232652904527	2.179991401902888	Down
APOD	-1.88345	8.528062364210527	-4.46818	5.7849474104115655e-5	0.021900558871688198	1.7610898102256387	Down
PLXDC1	1.5130142079479276	7.0906626141052636	4.474108311327382	5.6771010547774516e-5	0.021900558871688198	1.7778897009430237	Up
COL21A1	1.389439999593024	6.264313528842105	4.477097997488164	5.623504208463724e-5	0.021900558871688198	1.7863580847866212	Up
SOD3	-1.02544	9.692153027105263	-4.46084	5.921070326918066e-5	0.021900558871688198	1.7403273911074981	Down
FZD1	1.0213009994772504	7.1694202527894735	4.469120548968673	5.7676345796460484e-5	0.021900558871688198	1.7637654922199149	Up
EVI2A	0.9523070581830143	7.574749076131579	4.5098322304201846	5.068173668112615e-5	0.021900558871688198	1.8791889583451749	Up
PENK	1.9455054759671393	7.3031872083947365	4.43352679165488	6.456076151621285e-5	0.023155793130481675	1.663111475386625	Up
C3AR1	1.4725650368811933	6.356894426447369	4.41140768774117	6.923797060756387e-5	0.02373021461657354	1.6006873128808188	Up
PDGFC	1.0302843363387264	8.388629375342106	4.4071656919603655	7.017214528388593e-5	0.02373021461657354	1.5887268127816423	Up
BEST1	-0.832796	5.5225967763157895	-4.3694	7.905069092490938e-5	0.025990110494089648	1.4824165127631739	Down
THY1	1.439241925333165	7.876640839210526	4.251939007824201	1.1428526220854533e-4	0.03324111582260472	1.153665112387828	Up
MXRA5	1.3608149460667347	9.236369333026316	4.27978370149553	1.0475247359439457e-4	0.03324111582260472	1.2313196301550935	Up
SEMA3C	1.2966463913822046	7.848530564421052	4.2145740518273405	1.284180172224094e-4	0.03324111582260472	1.0497399902196936	Up
FAP	1.2716707851456024	8.470864059342105	4.261313342089599	1.1098498159927066e-4	0.03324111582260472	1.179789022322618	Up
CFI	1.254228111683519	6.574568433894737	4.181745674930049	1.4223118869491377e-4	0.03324111582260472	0.9587042379293749	Up
SULF1	1.1001902875530836	8.258235933131578	4.215261132609815	1.2814337065264274e-4	0.03324111582260472	1.0516480601358582	Up
COL5A1	1.0987485357553097	12.642971667868421	4.201050857122912	1.3394198899069627e-4	0.03324111582260472	1.0122079074971335	Up
COL6A3	0.9981590816531856	10.995783988684211	4.179488894669474	1.432322496580636e-4	0.03324111582260472	0.9524555077540109	Up
TXNIP	-0.969807	9.795980632105262	-4.19787	1.3527628444871007e-4	0.03324111582260472	1.0033749915306638	Down
HLA-DQB1	0.937510479684025	7.701540347947368	4.2481161873593	1.15658435251653e-4	0.03324111582260472	1.1430176471458768	Up
PLTP	0.9014563375753292	7.21876	4.218475223645733	1.2686619413786735e-4	0.03324111582260472	1.0605752863696765	Up
ACADL	-0.837284	5.2378780372105265	-4.19011	1.385792413331847e-4	0.03324111582260472	0.9818801354576516	Down
TUBA1A	0.790862874256826	9.92959	4.26588491193508	1.0940947577362747e-4	0.03324111582260472	1.1925360984077038	Up
ZKSCAN4	0.7650152849226495	6.1288566113947365	4.20381466838355	1.3279450350213543e-4	0.03324111582260472	1.0198750199551672	Up
ITPA	0.6003827429898883	6.679229422473684	4.181620209294071	0.00014228666315792944	0.03324111582260472	0.95835680758102	Up
TIPARP	-0.890523	10.072579648157895	-4.17309	1.4610694179611339e-4	0.033256187751899965	0.934751924423697	Down
WNT5B	1.1192847335364007	6.646469968157895	4.156884712852988	1.5364547484633762e-4	0.034038574379733316	0.8899359232919117	Up
KIF20A	1.054744091820526	3.854307514605263	4.153439688268627	1.5529596286799585e-4	0.034038574379733316	0.8804185394305719	Up
LIPA	1.0804277230571293	7.283379437605263	4.134221355097359	1.6482512643092807e-4	0.035098374964393324	0.8273791195329085	Up
MMP19	0.8980169549236602	7.851729903421052	4.1318067336148365	1.660619295375149e-4	0.035098374964393324	0.8207216843912386	Up
ARL4C	1.6126207929853396	6.924374415210527	4.076497039644349	1.9699823151690218e-4	0.035705643801270615	0.6686316110973562	Up
FLRT2	1.4975186231643074	6.766904932368421	4.092037801248002	1.877804758967585e-4	0.035705643801270615	0.7112860138152852	Up
ITGAM	1.2810610821643083	7.9251770950000004	4.0710429191102255	2.003364248371824e-4	0.035705643801270615	0.653676735923093	Up
RAB31	1.1643162792285142	8.00051639131579	4.101019060530257	1.8264616271955323e-4	0.035705643801270615	0.7359652066565934	Up
MEX3D	1.1576573089120328	7.416707869078947	4.08392133676915	1.925410082888855e-4	0.035705643801270615	0.6890010886735363	Up
CDA	-1.14947	6.482725837605263	-4.11017	1.775575671081001e-4	0.035705643801270615	0.7611212627912618	Down
PLXNC1	1.120774984781092	5.318082584631579	4.069496151653088	2.0129309334000932e-4	0.035705643801270615	0.6494370112818295	Up
SNX7	0.9723702105212343	7.231955058657895	4.1052189571737845	1.802923373136233e-4	0.035705643801270615	0.7475130299621258	Up
ADAM9	0.8993422653983825	7.3420073208421055	4.086829824078949	1.9082175521769663e-4	0.035705643801270615	0.696984795902857	Up
PPP1R14B	0.7909298059873618	8.050062177605263	4.075030722279689	1.9789033581422277e-4	0.035705643801270615	0.6646102900268849	Up
MAP3K5	-0.762241	7.018632735342105	-4.06817	2.0211880151107902e-4	0.035705643801270615	0.6457938983353939	Down
COTL1	1.063145137094035	6.764179974526316	4.058037057620543	2.0852016659502547e-4	0.03576876364954669	0.6180470052132296	Up
GLRB	0.8518019950273003	5.749585883657895	4.062226656094741	2.0584906518073348e-4	0.03576876364954669	0.6295195924423549	Up
MYOC	-1.52769	6.271939518552632	-4.02062	2.3392063092867864e-4	0.038602272065718486	0.5157849758913686	Down
TWIST1	1.1255745406648128	7.698387483421053	4.019361376371516	2.3482287839909858e-4	0.038602272065718486	0.5123608977615568	Up
PHKA1	-1.09278	6.058155017184211	-4.02032	2.341347183118491e-4	0.038602272065718486	0.5149713044569433	Down
PLXNA1	0.7473771275985849	6.443418178552632	4.01126365491689	2.4072461228238971e-4	0.03903036316403239	0.49028407106670446	Up
CCND1	0.9999556554767445	6.3954774461052635	4.006163771036566	2.4451513848712845e-4	0.039109205123427734	0.4763894621915723	Up
CA12	1.0981140793523771	6.457152807210527	3.9942987289021903	2.535595416609797e-4	0.039488562303938886	0.44409091739651885	Up
NAMPT	-0.834075	8.640893621842105	-3.99679	2.5163279677893353e-4	0.039488562303938886	0.4508734908548453	Down
COL8A1	1.5883043684782603	6.731773690157895	3.982965414985674	2.625013865816912e-4	0.04035021313741425	0.4132762465619688	Up
ANKZF1	-0.965799	6.761335861342105	-3.97857	2.660488179373427e-4	0.040371202680851134	0.40134242131024145	Down
ANPEP	1.4476096197027313	6.866903322184211	3.974270611490016	2.6956818841305033e-4	0.0403874566842641	0.3896598472979145	Up
MS4A4A	1.1791236413114263	4.9073664335789475	3.930944448857688	3.0762449536018543e-4	0.04388654307883613	0.2722986004620802	Up
SLC38A6	0.969873517257836	7.740567059394737	3.933833744459361	3.049322903661521e-4	0.04388654307883613	0.28010835083064745	Up
LY96	0.9084574219059662	6.193286876657894	3.9335998047307346	3.0514941968026277e-4	0.04388654307883613	0.27947592324430115	Up
ZHX2	-0.78867	8.065153065894737	-3.93081	3.077545687346569e-4	0.04388654307883613	0.27192301442749844	Down
MICAL2	0.9561786172603642	8.90176304455263	3.9111053337581554	3.267423941631313e-4	0.046039559253747885	0.21873906909105312	Up
GRK5	-0.921808	8.344761064763158	-3.90192	3.3597986028189154e-4	0.04678420736819375	0.19397807285491098	Down
DCXR	-0.91932	7.227020087421052	-3.89347	3.446958338782465e-4	0.04689448149175776	0.17123420271081446	Down
SGCB	0.676639540670374	7.5656975250789475	3.8946312306877258	3.434878371071118e-4	0.04689448149175776	0.17435168823449398	Up
CPZ	1.4012331820394341	5.612203269368421	3.8891431811750685	3.4924861006563194e-4	0.0469739380538275	0.15958265890818613	Up
TYMS	1.0587901466905967	6.704265226236842	3.8764245814799705	3.629611164246306e-4	0.047733419711132534	0.12538981911530556	Up
ARPC1B	1.0235578964570278	8.178643579026316	3.8777846019178663	3.6147029194328673e-4	0.047733419711132534	0.12904380425392148	Up
FBN1	0.737000448437816	9.279349075657894	3.8685413287741666	3.717204926714636e-4	0.048348173090763114	0.10422072641153779	Up
EFNA1	-1.40375	7.449752105868421	-3.83921	4.0614099412642293e-4	0.04946460426850822	0.02562726989642794	Down
ADCY7	1.37452762540546	5.88356957031579	3.8406116828063253	4.0443049503790997e-4	0.04946460426850822	0.02937206789173885	Up
MMP2	1.3262913084671386	10.452001472184211	3.8375272710616875	4.082090583082816e-4	0.04946460426850822	0.021120765484853088	Up
SEMA5A	0.9927253331092012	6.3800460906842105	3.8470573624113213	3.96643089478586e-4	0.04946460426850822	0.046624734926080436	Up
ITGBL1	0.9851296122583421	7.824948600710527	3.835275931964803	4.1098859190552084e-4	0.04946460426850822	0.015099915946303888	Up
MKNK2	-0.816468	8.319992583868421	-3.8545	3.8782905022694615e-4	0.04946460426850822	0.06656741566808133	Down
MAP7D1	0.7267660978538929	8.41292278731579	3.8519916448528764	3.90779893842114e-4	0.04946460426850822	0.05984054912360559	Up
SORBS1	-0.667909	7.240240493789473	-3.83306	4.1373739629793117e-4	0.04946460426850822	0.009185746814634577	Down

## Sheet: Table S3
Table S3. List of HRDEGs.
Gene	logFC.DEGs	AveExpr.DEGs	t.DEGs	P.Value.DEGs	adj.P.Val.DEGs	B.DEGs	Direction.DEGs
ABCA5	-0.993151	7.970057308421053	-4.61544	3.6188750335883554e-5	0.01647423265290452	2.179991401902888	Down
ANKZF1	-0.965799	6.761335861342105	-3.97857	2.660488179373427e-4	0.04037120268085113	0.40134242131024145	Down
ANPEP	1.4476096197027313	6.866903322184211	3.974270611490016	2.6956818841305033e-4	0.0403874566842641	0.3896598472979145	Up
APOD	-1.88345	8.528062364210527	-4.46818	5.7849474104115655e-5	0.02190055887168819	1.7610898102256387	Down
ARPC1B	1.0235578964570278	8.178643579026316	3.8777846019178663	3.6147029194328673e-4	0.04773341971113253	0.12904380425392148	Up
BCL6	-1.01526	9.71530702263158	-5.30903	3.7992825671366e-6	0.00642404406637554	4.193615872740362	Down
BEST1	-0.832796	5.5225967763157895	-4.3694	7.905069092490938e-5	0.02599011049408964	1.482416512763174	Down
C1QB	1.431123650310414	7.016723671157894	4.627524681109137	3.481563919094051e-5	0.01647423265290452	2.214543819962196	Up
C3AR1	1.4725650368811931	6.356894426447369	4.41140768774117	6.923797060756387e-5	0.02373021461657354	1.6006873128808188	Up
CA12	1.0981140793523771	6.457152807210527	3.9942987289021903	2.535595416609797e-4	0.03948856230393888	0.4440909173965189	Up
CCND1	0.9999556554767444	6.3954774461052635	4.006163771036566	2.4451513848712845e-4	0.03910920512342773	0.4763894621915723	Up
CDA	-1.14947	6.482725837605263	-4.11017	1.775575671081001e-4	0.03570564380127061	0.7611212627912618	Down
CFI	1.254228111683519	6.574568433894737	4.181745674930049	1.4223118869491377e-4	0.03324111582260472	0.9587042379293748	Up
COL1A1	2.964911780781599	9.838547918578946	5.167210759032439	6.052337605584243e-6	0.0074973649238749	3.777789078076604	Up
COL5A1	1.0987485357553095	12.64297166786842	4.201050857122912	1.3394198899069627e-4	0.03324111582260472	1.0122079074971335	Up
COTL1	1.063145137094035	6.764179974526316	4.058037057620543	2.0852016659502547e-4	0.03576876364954669	0.6180470052132296	Up
CYBB	1.4693664216314457	5.822010087131579	4.650146390345065	3.238210098358145e-5	0.01647423265290452	2.2792727758961684	Up
DCXR	-0.91932	7.227020087421052	-3.89347	3.446958338782465e-4	0.04689448149175776	0.17123420271081446	Down
EFNA1	-1.40375	7.449752105868421	-3.83921	4.06140994126423e-4	0.04946460426850822	0.02562726989642794	Down
FLRT2	1.4975186231643074	6.766904932368421	4.092037801248002	1.877804758967585e-4	0.03570564380127061	0.7112860138152852	Up
GRK5	-0.921808	8.344761064763158	-3.90192	3.3597986028189154e-4	0.04678420736819375	0.19397807285491095	Down
HLA-DQB1	0.937510479684025	7.701540347947368	4.2481161873593	1.15658435251653e-4	0.03324111582260472	1.1430176471458768	Up
HLA-DRA	2.374997516209303	8.142430620473684	5.485841703865359	2.1208871261760477e-6	0.00642404406637554	4.713901524240463	Up
HLA-DRB1	1.5480449983336708	8.648583888447368	5.420543537684514	2.63112981297812e-6	0.00642404406637554	4.521556225632657	Up
ITGAM	1.2810610821643085	7.92518	4.0710429191102255	2.003364248371824e-4	0.03570564380127061	0.653676735923093	Up
ITGBL1	0.985129612258342	7.824948600710527	3.835275931964803	4.109885919055208e-4	0.04946460426850822	0.01509991594630388	Up
ITPA	0.6003827429898883	6.679229422473684	4.181620209294071	1.4228666315792e-4	0.03324111582260472	0.95835680758102	Up
LIPA	1.0804277230571293	7.283379437605263	4.134221355097359	1.6482512643092807e-4	0.03509837496439332	0.8273791195329085	Up
LOXL1	2.2244130722542987	7.014393312815789	6.71508723681746	3.573346550282195e-8	4.229412976914006e-4	8.338515024613038	Up
LOXL2	1.4395176304812949	8.725567507894738	4.925456070458163	1.331849256400619e-5	0.01148738295693335	3.073117419146146	Up
LRRC15	2.123719269483318	7.120251517631579	4.800940718838656	1.993369634329151e-5	0.0126924659229366	2.7127737991086045	Up
MAFB	1.3137793530637016	9.313825227894736	4.6573628294567	3.1641571422056066e-5	0.01647423265290452	2.2999391158826077	Up
MAP3K5	-0.762241	7.018632735342105	-4.06817	2.0211880151107904e-4	0.03570564380127061	0.6457938983353939	Down
MEX3D	1.1576573089120328	7.416707869078947	4.08392133676915	1.925410082888855e-4	0.03570564380127061	0.6890010886735363	Up
MKNK2	-0.816468	8.319992583868421	-3.8545	3.8782905022694615e-4	0.04946460426850822	0.06656741566808133	Down
MMP19	0.8980169549236602	7.851729903421052	4.1318067336148365	1.660619295375149e-4	0.03509837496439332	0.8207216843912386	Up
MMP2	1.3262913084671386	10.452001472184213	3.837527271061687	4.082090583082816e-4	0.04946460426850822	0.02112076548485308	Up
NAMPT	-0.834075	8.640893621842105	-3.99679	2.5163279677893353e-4	0.03948856230393888	0.4508734908548453	Down
PDGFC	1.0302843363387264	8.388629375342106	4.4071656919603655	7.017214528388593e-5	0.02373021461657354	1.5887268127816423	Up
PENK	1.9455054759671393	7.303187208394736	4.43352679165488	6.456076151621285e-5	0.02315579313048167	1.663111475386625	Up
PLAU	1.7428928212805872	6.803496483342105	5.341910772605829	3.409566602665254e-6	0.00642404406637554	4.2902358933089255	Up
PLTP	0.9014563375753292	7.21876	4.218475223645733	1.2686619413786735e-4	0.03324111582260472	1.0605752863696765	Up
PLXNC1	1.120774984781092	5.318082584631579	4.069496151653088	2.0129309334000932e-4	0.03570564380127061	0.6494370112818295	Up
POSTN	2.8960532813003037	8.754059613605262	5.023494634113809	9.680931979014811e-6	0.01041668280941993	3.3581550890380365	Up
PPP1R14B	0.7909298059873618	8.050062177605263	4.075030722279689	1.9789033581422275e-4	0.03570564380127061	0.6646102900268849	Up
RAB31	1.1643162792285142	8.00051639131579	4.101019060530257	1.8264616271955323e-4	0.03570564380127061	0.7359652066565934	Up
SEMA3C	1.2966463913822046	7.848530564421052	4.2145740518273405	1.284180172224094e-4	0.03324111582260472	1.0497399902196936	Up
SEMA5A	0.9927253331092012	6.3800460906842105	3.847057362411322	3.96643089478586e-4	0.04946460426850822	0.04662473492608043	Up
SGCB	0.676639540670374	7.5656975250789475	3.8946312306877258	3.434878371071118e-4	0.04689448149175776	0.17435168823449398	Up
SOD3	-1.02544	9.692153027105263	-4.46084	5.921070326918066e-5	0.02190055887168819	1.740327391107498	Down
SORBS1	-0.667909	7.240240493789473	-3.83306	4.137373962979312e-4	0.04946460426850822	0.00918574681463457	Down
TGFBI	2.1878034719919124	10.56671218368421	5.153305810487193	6.334373879583396e-6	0.0074973649238749	3.737104646186752	Up
THBS2	1.6004912892553076	8.700109723263157	4.794161496304266	2.037486080903984e-5	0.0126924659229366	2.6932137012361776	Up
THY1	1.439241925333165	7.876640839210526	4.251939007824201	1.1428526220854532e-4	0.03324111582260472	1.153665112387828	Up
TIPARP	-0.890523	10.072579648157896	-4.17309	1.461069417961134e-4	0.03325618775189996	0.934751924423697	Down
TMSB4X	1.4148735244368056	9.745981846342106	4.839994694052614	1.756961877112467e-5	0.01223258869264891	2.82557828618788	Up
TNFRSF12A	1.5289923601359958	7.389032058552632	6.066433564160718	3.089566991742977e-7	0.00182840574571349	6.429013031476647	Up
TWIST1	1.1255745406648128	7.698387483421053	4.019361376371516	2.3482287839909856e-4	0.03860227206571848	0.5123608977615568	Up
TXNIP	-0.969807	9.795980632105262	-4.19787	1.3527628444871007e-4	0.03324111582260472	1.0033749915306638	Down
TYMS	1.058790146690597	6.704265226236842	3.8764245814799705	3.629611164246306e-4	0.04773341971113253	0.12538981911530556	Up
ZBTB16	-1.20073	7.398263425473684	-4.90772	1.410785080215237e-5	0.01148738295693335	3.0216666931868064	Down
ZHX2	-0.78867	8.065153065894737	-3.93081	3.077545687346569e-4	0.04388654307883613	0.27192301442749844	Down
ZKSCAN4	0.7650152849226495	6.1288566113947365	4.20381466838355	1.3279450350213543e-4	0.03324111582260472	1.0198750199551672	Up

## Sheet: Table S4
Table S4. Results of PPI protein network interaction analysis.
node1	node2	node1_string_id	node2_string_id	neighborhood_on_chromosome	gene_fusion	phylogenetic_cooccurrence	homology	coexpression	experimentally_determined_interaction	database_annotated	automated_textmining	combined_score
ANPEP	MMP2	9606.ENSP00000300060	9606.ENSP00000219070	0	0	0	0	0.12	0	0	0.604	0.637
ANPEP	THY1	9606.ENSP00000300060	9606.ENSP00000284240	0	0	0	0	0.044	0	0	0.775	0.776
ANPEP	TGFBI	9606.ENSP00000300060	9606.ENSP00000416330	0	0	0	0	0.191	0	0	0.337	0.441
ANPEP	ITGAM	9606.ENSP00000300060	9606.ENSP00000496959	0	0	0	0	0.083	0	0	0.913	0.916
APOD	C1QB	9606.ENSP00000345179	9606.ENSP00000313967	0	0	0	0	0.117	0	0	0.777	0.795
APOD	SOD3	9606.ENSP00000345179	9606.ENSP00000371554	0	0	0	0	0.184	0	0	0.327	0.427
APOD	PLTP	9606.ENSP00000345179	9606.ENSP00000417138	0	0	0	0	0.067	0	0	0.668	0.677
BCL6	CCND1	9606.ENSP00000384371	9606.ENSP00000227507	0	0	0	0	0.069	0	0.4	0.787	0.87
BCL6	TWIST1	9606.ENSP00000384371	9606.ENSP00000242261	0	0	0	0	0.09	0.292	0.4	0.124	0.616
BCL6	ZBTB16	9606.ENSP00000384371	9606.ENSP00000338157	0	0	0	0.617	0.086	0.292	0	0.44	0.605
BCL6	MAFB	9606.ENSP00000384371	9606.ENSP00000362410	0	0	0	0	0.18	0.045	0	0.38	0.472
BCL6	ITGAM	9606.ENSP00000384371	9606.ENSP00000496959	0	0	0	0	0.133	0	0	0.447	0.5
C1QB	C3AR1	9606.ENSP00000313967	9606.ENSP00000302079	0	0	0	0	0.393	0	0	0.59	0.74
C1QB	ITGAM	9606.ENSP00000313967	9606.ENSP00000496959	0	0	0	0	0.204	0	0	0.284	0.406
C1QB	CYBB	9606.ENSP00000313967	9606.ENSP00000367851	0	0	0	0	0.269	0	0	0.254	0.431
C1QB	HLA-DRB1	9606.ENSP00000313967	9606.ENSP00000353099	0	0	0	0	0.246	0.107	0	0.241	0.444
C1QB	HLA-DRA	9606.ENSP00000313967	9606.ENSP00000378786	0	0	0	0	0.326	0.212	0	0.404	0.656
C1QB	APOD	9606.ENSP00000313967	9606.ENSP00000345179	0	0	0	0	0.117	0	0	0.777	0.795
C3AR1	PENK	9606.ENSP00000302079	9606.ENSP00000400894	0	0	0	0	0	0	0.5	0.112	0.537
C3AR1	CYBB	9606.ENSP00000302079	9606.ENSP00000367851	0	0	0	0	0.349	0	0	0.556	0.699
C3AR1	ITGAM	9606.ENSP00000302079	9606.ENSP00000496959	0	0	0	0	0.354	0	0	0.613	0.739
C3AR1	C1QB	9606.ENSP00000302079	9606.ENSP00000313967	0	0	0	0	0.393	0	0	0.59	0.74
CCND1	MMP2	9606.ENSP00000227507	9606.ENSP00000219070	0	0	0	0	0.123	0	0	0.713	0.738
CCND1	COL1A1	9606.ENSP00000227507	9606.ENSP00000225964	0	0	0	0	0.121	0	0	0.4	0.451
CCND1	TYMS	9606.ENSP00000227507	9606.ENSP00000315644	0	0	0	0	0.058	0	0	0.42	0.43
CCND1	MAFB	9606.ENSP00000227507	9606.ENSP00000362410	0	0	0	0	0.055	0	0	0.476	0.483
CCND1	PLAU	9606.ENSP00000227507	9606.ENSP00000361850	0	0	0	0	0.1	0	0	0.48	0.512
CCND1	THY1	9606.ENSP00000227507	9606.ENSP00000284240	0	0	0	0	0.072	0	0	0.588	0.601
CCND1	TWIST1	9606.ENSP00000227507	9606.ENSP00000242261	0	0	0	0	0.074	0	0.4	0.522	0.711
CCND1	BCL6	9606.ENSP00000227507	9606.ENSP00000384371	0	0	0	0	0.069	0	0.4	0.787	0.87
CDA	TYMS	9606.ENSP00000364212	9606.ENSP00000315644	0	0	0	0	0	0	0.796	0.648	0.925
CFI	PLAU	9606.ENSP00000378131	9606.ENSP00000361850	0	0	0.207	0.642	0.054	0	0.54	0.069	0.635
COL1A1	MMP2	9606.ENSP00000225964	9606.ENSP00000219070	0	0	0	0	0.403	0.298	0	0.623	0.828
COL1A1	PLAU	9606.ENSP00000225964	9606.ENSP00000361850	0	0	0	0	0.113	0.051	0	0.357	0.411
COL1A1	ITGAM	9606.ENSP00000225964	9606.ENSP00000496959	0	0	0	0	0.056	0	0	0.404	0.414
COL1A1	ITGBL1	9606.ENSP00000225964	9606.ENSP00000365351	0	0	0	0	0.184	0.051	0	0.327	0.433
COL1A1	HLA-DRA	9606.ENSP00000225964	9606.ENSP00000378786	0	0	0	0	0.058	0.319	0	0.195	0.438
COL1A1	CCND1	9606.ENSP00000225964	9606.ENSP00000227507	0	0	0	0	0.121	0	0	0.4	0.451
COL1A1	TWIST1	9606.ENSP00000225964	9606.ENSP00000242261	0	0	0	0	0.183	0	0	0.423	0.509
COL1A1	LOXL2	9606.ENSP00000225964	9606.ENSP00000373783	0	0	0	0	0.195	0.091	0	0.512	0.612
COL1A1	LOXL1	9606.ENSP00000225964	9606.ENSP00000261921	0	0	0	0	0.396	0.091	0	0.479	0.689
COL1A1	TGFBI	9606.ENSP00000225964	9606.ENSP00000416330	0	0	0	0	0.212	0.068	0	0.644	0.716
COL1A1	THY1	9606.ENSP00000225964	9606.ENSP00000284240	0	0	0	0	0.337	0	0	0.721	0.807
COL1A1	THBS2	9606.ENSP00000225964	9606.ENSP00000355751	0	0	0	0	0.368	0.099	0	0.722	0.828
COL1A1	POSTN	9606.ENSP00000225964	9606.ENSP00000369071	0	0	0	0	0.555	0.076	0	0.783	0.903
COL1A1	COL5A1	9606.ENSP00000225964	9606.ENSP00000360882	0	0	0.091	0.845	0.795	0.23	0.72	0.88	0.994
COL5A1	MMP2	9606.ENSP00000360882	9606.ENSP00000219070	0	0	0	0	0.37	0.508	0	0.394	0.796
COL5A1	COL1A1	9606.ENSP00000360882	9606.ENSP00000225964	0	0	0.091	0.845	0.795	0.23	0.72	0.88	0.994
COL5A1	LOXL1	9606.ENSP00000360882	9606.ENSP00000261921	0	0	0	0	0.303	0.091	0	0.396	0.584
COL5A1	THY1	9606.ENSP00000360882	9606.ENSP00000284240	0	0	0	0	0.25	0	0	0.245	0.409
COL5A1	THBS2	9606.ENSP00000360882	9606.ENSP00000355751	0	0	0	0	0.381	0.099	0	0.574	0.742
COL5A1	LOXL2	9606.ENSP00000360882	9606.ENSP00000373783	0	0	0	0	0.235	0.091	0	0.37	0.523
COL5A1	TGFBI	9606.ENSP00000360882	9606.ENSP00000416330	0	0	0	0	0.273	0.068	0	0.446	0.591
COL5A1	POSTN	9606.ENSP00000360882	9606.ENSP00000369071	0	0	0	0	0.355	0.076	0	0.661	0.78
CYBB	MMP2	9606.ENSP00000367851	9606.ENSP00000219070	0	0	0	0	0.069	0	0.9	0.581	0.957
CYBB	NAMPT	9606.ENSP00000367851	9606.ENSP00000222553	0	0	0	0	0.062	0	0.9	0.25	0.923
CYBB	C3AR1	9606.ENSP00000367851	9606.ENSP00000302079	0	0	0	0	0.349	0	0	0.556	0.699
CYBB	C1QB	9606.ENSP00000367851	9606.ENSP00000313967	0	0	0	0	0.269	0	0	0.254	0.431
CYBB	MAP3K5	9606.ENSP00000367851	9606.ENSP00000351908	0	0	0	0	0.108	0	0	0.644	0.669
CYBB	HLA-DRB1	9606.ENSP00000367851	9606.ENSP00000353099	0	0	0	0	0.202	0.045	0	0.387	0.492
CYBB	TXNIP	9606.ENSP00000367851	9606.ENSP00000462521	0	0	0	0	0.08	0	0	0.433	0.456
CYBB	HLA-DRA	9606.ENSP00000367851	9606.ENSP00000378786	0	0	0	0	0.365	0	0	0.348	0.568
CYBB	SOD3	9606.ENSP00000367851	9606.ENSP00000371554	0	0	0	0	0	0.095	0	0.565	0.59
CYBB	ITGAM	9606.ENSP00000367851	9606.ENSP00000496959	0	0	0	0	0.492	0	0	0.581	0.778
EFNA1	THBS2	9606.ENSP00000357392	9606.ENSP00000355751	0	0	0	0	0.044	0	0	0.478	0.479
HLA-DQB1	HLA-DRB1	9606.ENSP00000364080	9606.ENSP00000353099	0	0	0.059	0.962	0.336	0.205	0.54	0.076	0.75
HLA-DQB1	HLA-DRA	9606.ENSP00000364080	9606.ENSP00000378786	0	0	0	0.637	0.603	0.729	0.54	0.572	0.976
HLA-DRA	COL1A1	9606.ENSP00000378786	9606.ENSP00000225964	0	0	0	0	0.058	0.319	0	0.195	0.438
HLA-DRA	C1QB	9606.ENSP00000378786	9606.ENSP00000313967	0	0	0	0	0.326	0.212	0	0.404	0.656
HLA-DRA	HLA-DRB1	9606.ENSP00000378786	9606.ENSP00000353099	0	0	0	0.638	0.69	0.995	0.9	0.968	0.999
HLA-DRA	HLA-DQB1	9606.ENSP00000378786	9606.ENSP00000364080	0	0	0	0.637	0.603	0.729	0.54	0.572	0.976
HLA-DRA	CYBB	9606.ENSP00000378786	9606.ENSP00000367851	0	0	0	0	0.365	0	0	0.348	0.568
HLA-DRA	ITGAM	9606.ENSP00000378786	9606.ENSP00000496959	0	0	0	0	0.249	0	0	0.562	0.657
HLA-DRB1	MMP2	9606.ENSP00000353099	9606.ENSP00000219070	0	0	0	0	0.056	0.049	0	0.409	0.423
HLA-DRB1	C1QB	9606.ENSP00000353099	9606.ENSP00000313967	0	0	0	0	0.246	0.107	0	0.241	0.444
HLA-DRB1	CYBB	9606.ENSP00000353099	9606.ENSP00000367851	0	0	0	0	0.202	0.045	0	0.387	0.492
HLA-DRB1	ITGAM	9606.ENSP00000353099	9606.ENSP00000496959	0	0	0	0	0.21	0	0	0.541	0.622
HLA-DRB1	HLA-DQB1	9606.ENSP00000353099	9606.ENSP00000364080	0	0	0.059	0.962	0.336	0.205	0.54	0.076	0.75
HLA-DRB1	HLA-DRA	9606.ENSP00000353099	9606.ENSP00000378786	0	0	0	0.638	0.69	0.995	0.9	0.968	0.999
ITGAM	MMP2	9606.ENSP00000496959	9606.ENSP00000219070	0	0	0	0	0.067	0	0	0.388	0.405
ITGAM	COL1A1	9606.ENSP00000496959	9606.ENSP00000225964	0	0	0	0	0.056	0	0	0.404	0.414
ITGAM	THY1	9606.ENSP00000496959	9606.ENSP00000284240	0	0	0	0	0.055	0	0.9	0.987	0.998
ITGAM	ANPEP	9606.ENSP00000496959	9606.ENSP00000300060	0	0	0	0	0.083	0	0	0.913	0.916
ITGAM	C3AR1	9606.ENSP00000496959	9606.ENSP00000302079	0	0	0	0	0.354	0	0	0.613	0.739
ITGAM	C1QB	9606.ENSP00000496959	9606.ENSP00000313967	0	0	0	0	0.204	0	0	0.284	0.406
ITGAM	HLA-DRB1	9606.ENSP00000496959	9606.ENSP00000353099	0	0	0	0	0.21	0	0	0.541	0.622
ITGAM	CYBB	9606.ENSP00000496959	9606.ENSP00000367851	0	0	0	0	0.492	0	0	0.581	0.778
ITGAM	POSTN	9606.ENSP00000496959	9606.ENSP00000369071	0	0	0	0	0.061	0	0	0.536	0.546
ITGAM	HLA-DRA	9606.ENSP00000496959	9606.ENSP00000378786	0	0	0	0	0.249	0	0	0.562	0.657
ITGAM	BCL6	9606.ENSP00000496959	9606.ENSP00000384371	0	0	0	0	0.133	0	0	0.447	0.5
ITGBL1	COL1A1	9606.ENSP00000365351	9606.ENSP00000225964	0	0	0	0	0.184	0.051	0	0.327	0.433
ITGBL1	POSTN	9606.ENSP00000365351	9606.ENSP00000369071	0	0	0	0	0.266	0	0	0.227	0.408
ITPA	TYMS	9606.ENSP00000369456	9606.ENSP00000315644	0.231	0	0	0	0.111	0	0.809	0.608	0.941
LOXL1	MMP2	9606.ENSP00000261921	9606.ENSP00000219070	0	0	0	0	0.289	0	0	0.358	0.524
LOXL1	COL1A1	9606.ENSP00000261921	9606.ENSP00000225964	0	0	0	0	0.396	0.091	0	0.479	0.689
LOXL1	THBS2	9606.ENSP00000261921	9606.ENSP00000355751	0	0	0	0	0.281	0	0	0.249	0.437
LOXL1	POSTN	9606.ENSP00000261921	9606.ENSP00000369071	0	0	0	0	0.199	0.046	0	0.413	0.512
LOXL1	COL5A1	9606.ENSP00000261921	9606.ENSP00000360882	0	0	0	0	0.303	0.091	0	0.396	0.584
LOXL1	LOXL2	9606.ENSP00000261921	9606.ENSP00000373783	0	0	0	0.724	0.185	0	0.5	0.262	0.673
LOXL2	MMP2	9606.ENSP00000373783	9606.ENSP00000219070	0	0	0	0	0.181	0	0	0.582	0.643
LOXL2	COL1A1	9606.ENSP00000373783	9606.ENSP00000225964	0	0	0	0	0.195	0.091	0	0.512	0.612
LOXL2	TWIST1	9606.ENSP00000373783	9606.ENSP00000242261	0	0	0	0	0.084	0.09	0	0.37	0.429
LOXL2	LOXL1	9606.ENSP00000373783	9606.ENSP00000261921	0	0	0	0.724	0.185	0	0.5	0.262	0.673
LOXL2	COL5A1	9606.ENSP00000373783	9606.ENSP00000360882	0	0	0	0	0.235	0.091	0	0.37	0.523
LOXL2	POSTN	9606.ENSP00000373783	9606.ENSP00000369071	0	0	0	0	0.144	0.046	0	0.492	0.549
LRRC15	THBS2	9606.ENSP00000413707	9606.ENSP00000355751	0	0	0	0	0.215	0.099	0	0.298	0.46
LRRC15	POSTN	9606.ENSP00000413707	9606.ENSP00000369071	0	0	0	0	0.197	0.045	0	0.305	0.42
MAFB	CCND1	9606.ENSP00000362410	9606.ENSP00000227507	0	0	0	0	0.055	0	0	0.476	0.483
MAFB	BCL6	9606.ENSP00000362410	9606.ENSP00000384371	0	0	0	0	0.18	0.045	0	0.38	0.472
MAP3K5	CYBB	9606.ENSP00000351908	9606.ENSP00000367851	0	0	0	0	0.108	0	0	0.644	0.669
MAP3K5	TXNIP	9606.ENSP00000351908	9606.ENSP00000462521	0	0	0	0	0.055	0	0	0.839	0.842
MMP19	MMP2	9606.ENSP00000313437	9606.ENSP00000219070	0	0	0	0.681	0.187	0	0.4	0.216	0.585
MMP2	ITGAM	9606.ENSP00000219070	9606.ENSP00000496959	0	0	0	0	0.067	0	0	0.388	0.405
MMP2	HLA-DRB1	9606.ENSP00000219070	9606.ENSP00000353099	0	0	0	0	0.056	0.049	0	0.409	0.423
MMP2	THY1	9606.ENSP00000219070	9606.ENSP00000284240	0	0	0	0	0.181	0	0	0.37	0.461
MMP2	LOXL1	9606.ENSP00000219070	9606.ENSP00000261921	0	0	0	0	0.289	0	0	0.358	0.524
MMP2	MMP19	9606.ENSP00000219070	9606.ENSP00000313437	0	0	0	0.681	0.187	0	0.4	0.216	0.585
MMP2	TGFBI	9606.ENSP00000219070	9606.ENSP00000416330	0	0	0	0	0.188	0.089	0	0.53	0.621
MMP2	ANPEP	9606.ENSP00000219070	9606.ENSP00000300060	0	0	0	0	0.12	0	0	0.604	0.637
MMP2	TWIST1	9606.ENSP00000219070	9606.ENSP00000242261	0	0	0	0	0.181	0	0	0.581	0.642
MMP2	LOXL2	9606.ENSP00000219070	9606.ENSP00000373783	0	0	0	0	0.181	0	0	0.582	0.643
MMP2	CCND1	9606.ENSP00000219070	9606.ENSP00000227507	0	0	0	0	0.123	0	0	0.713	0.738
MMP2	PLAU	9606.ENSP00000219070	9606.ENSP00000361850	0	0	0	0	0.142	0	0	0.726	0.755
MMP2	POSTN	9606.ENSP00000219070	9606.ENSP00000369071	0	0	0	0	0.353	0.099	0	0.665	0.787
MMP2	COL5A1	9606.ENSP00000219070	9606.ENSP00000360882	0	0	0	0	0.37	0.508	0	0.394	0.796
MMP2	COL1A1	9606.ENSP00000219070	9606.ENSP00000225964	0	0	0	0	0.403	0.298	0	0.623	0.828
MMP2	THBS2	9606.ENSP00000219070	9606.ENSP00000355751	0	0	0	0	0.33	0.292	0	0.787	0.89
MMP2	CYBB	9606.ENSP00000219070	9606.ENSP00000367851	0	0	0	0	0.069	0	0.9	0.581	0.957
NAMPT	CYBB	9606.ENSP00000222553	9606.ENSP00000367851	0	0	0	0	0.062	0	0.9	0.25	0.923
PDGFC	PLAU	9606.ENSP00000422464	9606.ENSP00000361850	0	0	0	0	0.109	0.292	0	0.301	0.52
PENK	C3AR1	9606.ENSP00000400894	9606.ENSP00000302079	0	0	0	0	0	0	0.5	0.112	0.537
PLAU	MMP2	9606.ENSP00000361850	9606.ENSP00000219070	0	0	0	0	0.142	0	0	0.726	0.755
PLAU	COL1A1	9606.ENSP00000361850	9606.ENSP00000225964	0	0	0	0	0.113	0.051	0	0.357	0.411
PLAU	CCND1	9606.ENSP00000361850	9606.ENSP00000227507	0	0	0	0	0.1	0	0	0.48	0.512
PLAU	THBS2	9606.ENSP00000361850	9606.ENSP00000355751	0	0	0	0	0.164	0.094	0	0.352	0.467
PLAU	PDGFC	9606.ENSP00000361850	9606.ENSP00000422464	0	0	0	0	0.109	0.292	0	0.301	0.52
PLAU	CFI	9606.ENSP00000361850	9606.ENSP00000378131	0	0	0.207	0.642	0.054	0	0.54	0.069	0.635
PLTP	APOD	9606.ENSP00000417138	9606.ENSP00000345179	0	0	0	0	0.067	0	0	0.668	0.677
PLXNC1	SEMA3C	9606.ENSP00000258526	9606.ENSP00000265361	0	0	0	0	0.06	0.186	0	0.438	0.532
PLXNC1	SEMA5A	9606.ENSP00000258526	9606.ENSP00000371936	0	0	0	0	0	0.225	0	0.516	0.609
POSTN	MMP2	9606.ENSP00000369071	9606.ENSP00000219070	0	0	0	0	0.353	0.099	0	0.665	0.787
POSTN	COL1A1	9606.ENSP00000369071	9606.ENSP00000225964	0	0	0	0	0.555	0.076	0	0.783	0.903
POSTN	TWIST1	9606.ENSP00000369071	9606.ENSP00000242261	0	0	0	0	0.154	0	0	0.587	0.636
POSTN	LOXL1	9606.ENSP00000369071	9606.ENSP00000261921	0	0	0	0	0.199	0.046	0	0.413	0.512
POSTN	THY1	9606.ENSP00000369071	9606.ENSP00000284240	0	0	0	0	0.18	0	0	0.476	0.551
POSTN	THBS2	9606.ENSP00000369071	9606.ENSP00000355751	0	0	0	0	0.354	0.046	0	0.743	0.828
POSTN	COL5A1	9606.ENSP00000369071	9606.ENSP00000360882	0	0	0	0	0.355	0.076	0	0.661	0.78
POSTN	ITGBL1	9606.ENSP00000369071	9606.ENSP00000365351	0	0	0	0	0.266	0	0	0.227	0.408
POSTN	TXNIP	9606.ENSP00000369071	9606.ENSP00000462521	0	0	0	0	0	0	0	0.403	0.403
POSTN	LRRC15	9606.ENSP00000369071	9606.ENSP00000413707	0	0	0	0	0.197	0.045	0	0.305	0.42
POSTN	ITGAM	9606.ENSP00000369071	9606.ENSP00000496959	0	0	0	0	0.061	0	0	0.536	0.546
POSTN	LOXL2	9606.ENSP00000369071	9606.ENSP00000373783	0	0	0	0	0.144	0.046	0	0.492	0.549
POSTN	TGFBI	9606.ENSP00000369071	9606.ENSP00000416330	0	0	0.074	0.926	0.149	0.292	0	0.436	0.643
SEMA3C	PLXNC1	9606.ENSP00000265361	9606.ENSP00000258526	0	0	0	0	0.06	0.186	0	0.438	0.532
SEMA5A	PLXNC1	9606.ENSP00000371936	9606.ENSP00000258526	0	0	0	0	0	0.225	0	0.516	0.609
SOD3	APOD	9606.ENSP00000371554	9606.ENSP00000345179	0	0	0	0	0.184	0	0	0.327	0.427
SOD3	CYBB	9606.ENSP00000371554	9606.ENSP00000367851	0	0	0	0	0	0.095	0	0.565	0.59
TGFBI	MMP2	9606.ENSP00000416330	9606.ENSP00000219070	0	0	0	0	0.188	0.089	0	0.53	0.621
TGFBI	COL1A1	9606.ENSP00000416330	9606.ENSP00000225964	0	0	0	0	0.212	0.068	0	0.644	0.716
TGFBI	ANPEP	9606.ENSP00000416330	9606.ENSP00000300060	0	0	0	0	0.191	0	0	0.337	0.441
TGFBI	THBS2	9606.ENSP00000416330	9606.ENSP00000355751	0	0	0	0	0.15	0.046	0	0.357	0.433
TGFBI	COL5A1	9606.ENSP00000416330	9606.ENSP00000360882	0	0	0	0	0.273	0.068	0	0.446	0.591
TGFBI	POSTN	9606.ENSP00000416330	9606.ENSP00000369071	0	0	0.074	0.926	0.149	0.292	0	0.436	0.643
THBS2	MMP2	9606.ENSP00000355751	9606.ENSP00000219070	0	0	0	0	0.33	0.292	0	0.787	0.89
THBS2	COL1A1	9606.ENSP00000355751	9606.ENSP00000225964	0	0	0	0	0.368	0.099	0	0.722	0.828
THBS2	LOXL1	9606.ENSP00000355751	9606.ENSP00000261921	0	0	0	0	0.281	0	0	0.249	0.437
THBS2	THY1	9606.ENSP00000355751	9606.ENSP00000284240	0	0	0	0	0.341	0	0	0.245	0.481
THBS2	TGFBI	9606.ENSP00000355751	9606.ENSP00000416330	0	0	0	0	0.15	0.046	0	0.357	0.433
THBS2	LRRC15	9606.ENSP00000355751	9606.ENSP00000413707	0	0	0	0	0.215	0.099	0	0.298	0.46
THBS2	PLAU	9606.ENSP00000355751	9606.ENSP00000361850	0	0	0	0	0.164	0.094	0	0.352	0.467
THBS2	EFNA1	9606.ENSP00000355751	9606.ENSP00000357392	0	0	0	0	0.044	0	0	0.478	0.479
THBS2	COL5A1	9606.ENSP00000355751	9606.ENSP00000360882	0	0	0	0	0.381	0.099	0	0.574	0.742
THBS2	POSTN	9606.ENSP00000355751	9606.ENSP00000369071	0	0	0	0	0.354	0.046	0	0.743	0.828
THY1	MMP2	9606.ENSP00000284240	9606.ENSP00000219070	0	0	0	0	0.181	0	0	0.37	0.461
THY1	COL1A1	9606.ENSP00000284240	9606.ENSP00000225964	0	0	0	0	0.337	0	0	0.721	0.807
THY1	CCND1	9606.ENSP00000284240	9606.ENSP00000227507	0	0	0	0	0.072	0	0	0.588	0.601
THY1	COL5A1	9606.ENSP00000284240	9606.ENSP00000360882	0	0	0	0	0.25	0	0	0.245	0.409
THY1	THBS2	9606.ENSP00000284240	9606.ENSP00000355751	0	0	0	0	0.341	0	0	0.245	0.481
THY1	POSTN	9606.ENSP00000284240	9606.ENSP00000369071	0	0	0	0	0.18	0	0	0.476	0.551
THY1	ZBTB16	9606.ENSP00000284240	9606.ENSP00000338157	0	0	0	0	0.045	0	0	0.604	0.605
THY1	ANPEP	9606.ENSP00000284240	9606.ENSP00000300060	0	0	0	0	0.044	0	0	0.775	0.776
THY1	ITGAM	9606.ENSP00000284240	9606.ENSP00000496959	0	0	0	0	0.055	0	0.9	0.987	0.998
TWIST1	MMP2	9606.ENSP00000242261	9606.ENSP00000219070	0	0	0	0	0.181	0	0	0.581	0.642
TWIST1	COL1A1	9606.ENSP00000242261	9606.ENSP00000225964	0	0	0	0	0.183	0	0	0.423	0.509
TWIST1	CCND1	9606.ENSP00000242261	9606.ENSP00000227507	0	0	0	0	0.074	0	0.4	0.522	0.711
TWIST1	LOXL2	9606.ENSP00000242261	9606.ENSP00000373783	0	0	0	0	0.084	0.09	0	0.37	0.429
TWIST1	BCL6	9606.ENSP00000242261	9606.ENSP00000384371	0	0	0	0	0.09	0.292	0.4	0.124	0.616
TWIST1	POSTN	9606.ENSP00000242261	9606.ENSP00000369071	0	0	0	0	0.154	0	0	0.587	0.636
TXNIP	ZBTB16	9606.ENSP00000462521	9606.ENSP00000338157	0	0	0	0	0.058	0.299	0	0.553	0.679
TXNIP	MAP3K5	9606.ENSP00000462521	9606.ENSP00000351908	0	0	0	0	0.055	0	0	0.839	0.842
TXNIP	CYBB	9606.ENSP00000462521	9606.ENSP00000367851	0	0	0	0	0.08	0	0	0.433	0.456
TXNIP	POSTN	9606.ENSP00000462521	9606.ENSP00000369071	0	0	0	0	0	0	0	0.403	0.403
TYMS	CCND1	9606.ENSP00000315644	9606.ENSP00000227507	0	0	0	0	0.058	0	0	0.42	0.43
TYMS	CDA	9606.ENSP00000315644	9606.ENSP00000364212	0	0	0	0	0	0	0.796	0.648	0.925
TYMS	ITPA	9606.ENSP00000315644	9606.ENSP00000369456	0.231	0	0	0	0.111	0	0.809	0.608	0.941
ZBTB16	THY1	9606.ENSP00000338157	9606.ENSP00000284240	0	0	0	0	0.045	0	0	0.604	0.605
ZBTB16	BCL6	9606.ENSP00000338157	9606.ENSP00000384371	0	0	0	0.617	0.086	0.292	0	0.44	0.605
ZBTB16	TXNIP	9606.ENSP00000338157	9606.ENSP00000462521	0	0	0	0	0.058	0.299	0	0.553	0.679

## Sheet: Table S5
Table S5. Disease Ontology enrichment analysis of HRDEGs.
ID	Description	GeneRatio	BgRatio	RichFactor	FoldEnrichment	zScore	pvalue	p.adjust	qvalue	geneID	Count
DOID:0050827	rheumatic heart disease	4/44	19/6037	0.21052631578947367	28.8133971291866	10.416680942186348	8.873536710973817e-6	0.0028933854813877765	0.002016484142751899	COL1A1/HLA-DQB1/HLA-DRB1/TWIST1	4
DOID:4079	heart valve disease	6/44	73/6037	0.0821917808219178	11.24906600249066	7.55799207201521	1.2636839491810833e-5	0.0028933854813877765	0.002016484142751899	COL1A1/HLA-DQB1/HLA-DRB1/MMP2/PLAU/TWIST1	6
DOID:3627	aortic aneurysm	6/44	79/6037	0.0759493670886076	10.394706559263522	7.210686209701674	1.9971725041645163e-5	0.0028933854813877765	0.002016484142751899	COL1A1/HLA-DRB1/ITGAM/MMP2/POSTN/TYMS	6
DOID:7693	abdominal aortic aneurysm	5/44	49/6037	0.10204081632653061	13.965677179962894	7.817712291978368	2.4768424080475808e-5	0.0028933854813877765	0.002016484142751899	HLA-DRB1/ITGAM/MMP2/POSTN/TYMS	5
DOID:520	aortic disease	6/44	84/6037	0.07142857142857142	9.775974025974024	6.948604161488882	2.842225423760095e-5	0.0028933854813877765	0.002016484142751899	COL1A1/HLA-DRB1/ITGAM/MMP2/POSTN/TYMS	6
DOID:2945	severe acute respiratory syndrome	5/44	57/6037	0.08928571428571429	12.219967532467534	7.236468661500123	4.777118320967695e-5	0.004052588708954261	0.002824366445905462	ANPEP/C1QB/HLA-DRA/HLA-DRB1/RAB31	5
DOID:1936	atherosclerosis	5/44	73/6037	0.07142857142857142	9.775974025974024	6.335714289770577	1.4032177772491734e-4	0.008927973107747867	0.006222163038591731	CCND1/ITGAM/MMP2/PLAU/PLTP	5
DOID:2348	arteriosclerotic cardiovascular disease	5/44	73/6037	0.07142857142857142	9.775974025974024	6.335714289770577	1.4032177772491734e-4	0.008927973107747867	0.006222163038591731	CCND1/ITGAM/MMP2/PLAU/PLTP	5
DOID:7188	autoimmune thyroiditis	3/44	18/6037	0.16666666666666666	22.81060606060606	7.949985580306125	2.751300884310634e-4	0.013248748604548227	0.009233436624408549	HLA-DQB1/HLA-DRA/HLA-DRB1	3
DOID:2921	glomerulonephritis	7/44	183/6037	0.03825136612021858	5.235221063089916	4.991316249158537	3.15477398764073e-4	0.013248748604548227	0.009233436624408549	CFI/COL1A1/HLA-DQB1/HLA-DRB1/ITGAM/MAP3K5/MMP2	7
DOID:4029	gastritis	3/44	19/6037	0.15789473684210525	21.61004784688995	7.718880639681351	3.2505319187857955e-4	0.013248748604548227	0.009233436624408549	ARPC1B/HLA-DQB1/HLA-DRB1	3
DOID:9835	refractive error	3/44	19/6037	0.15789473684210525	21.61004784688995	7.718880639681351	3.2505319187857955e-4	0.013248748604548227	0.009233436624408549	HLA-DQB1/MAFB/MMP2	3
DOID:0080599	Coronavirus infectious disease	6/44	136/6037	0.04580152671755725	6.268563497571131	5.2301729658770535	3.383766834167524e-4	0.013248748604548227	0.009233436624408549	ANPEP/C1QB/HLA-DRA/HLA-DRB1/MMP2/RAB31	6
DOID:76	stomach disease	3/44	22/6037	0.13636363636363635	18.663223140495866	7.120137280115276	5.08747740226827e-4	0.017799949175205138	0.01240530011796946	ARPC1B/HLA-DQB1/HLA-DRB1	3
DOID:10952	nephritis	4/44	52/6037	0.03482587064676617	4.766395296246042	4.6591621408611426	5.573955442616893e-4	0.017799949175205138	0.01240530011796946	CFI/COL1A1/HLA-DQB1/HLA-DRB1/ITGAM/MAP3K5/MMP2	7
DOID:824	periodontitis	7/44	201/6037	0.07547169811320754	10.329331046312179	5.852215983022432	5.595268895938747e-4	0.017799949175205138	0.01240530011796946	COL1A1/MMP2/NAMPT/POSTN	4
DOID:848	arthritis	7/44	215/6037	0.03286384976525822	4.497865983781477	4.458871699044224	7.882299308108042e-4	0.023578276107942057	0.016432383514375915	COL1A1/HLA-DQB1/HLA-DRB1/ITPA/MMP2/SEMA3C/TYMS	7
DOID:9553	adrenal gland disease	3/44	26/6037	0.11538461538461539	15.791958041958043	6.484316798732657	8.415827397311111e-4	0.023578276107942057	0.016432383514375915	CYBB/HLA-DQB1/HLA-DRB1	3
DOID:3342	bone inflammation disease	7/44	219/6037	0.03225806451612903	4.414956011730205	4.395381392133498	8.801321140489176e-4	0.023578276107942057	0.016432383514375915	COL1A1/HLA-DQB1/HLA-DRB1/ITPA/MMP2/SEMA3C/TYMS	7
DOID:13241	Behcet's disease	4/44	62/6037	0.06451612903225806	8.82991202346041	5.3163344401968775	0.001016229297473055	0.025863035620689253	0.018024698592022083	HLA-DQB1/HLA-DRB1/ITGAM/MMP2	4
DOID:3388	periodontal disease	4/44	63/6037	0.0625	8.553977272727273	5.21192440411036	0.0011452596892554312	0.027758913420524497	0.019345990740806035	COL1A1/MMP2/NAMPT/POSTN	4
DOID:2237	hepatitis	5/44	112/6037	0.044642857142857144	6.109983766233767	4.6829280784003435	0.001239500616013035	0.028496340528877874	0.019859925050629397	COL1A1/HLA-DQB1/HLA-DRB1/ITPA/PLAU	5
DOID:0080162	lupus nephritis	3/44	30/6037	0.1	13.686363636363637	5.9757796800293335	0.0012876538942322025	0.028496340528877874	0.019859925050629397	COL1A1/HLA-DRB1/ITGAM	3
DOID:1205	allergic disease	5/44	115/6037	0.0967741935483871	13.244868035190615	5.8636493678853325	0.0014183763094347797	0.029526814133564585	0.02057809195121759	HLA-DQB1/HLA-DRA/HLA-DRB1	3
DOID:403	mouth disease	5/44	122/6037	0.04310344827586207	5.899294670846396	4.570866434366573	0.0014502364505680051	0.029526814133564585	0.02057809195121759	COL1A1/HLA-DQB1/MMP2/NAMPT/POSTN	5
DOID:2377	multiple sclerosis	4/44	74/6037	0.04201680672268908	5.75057295645531	4.490200952805952	0.001624865894806494	0.03180987463294251	0.022169222937238404	COL1A1/HLA-DQB1/HLA-DRA/HLA-DRB1/MMP19	5
DOID:7148	rheumatoid arthritis	5/44	126/6037	0.04032258064516129	5.5186950146627565	4.361683867624355	0.0019497434888230683	0.03575668445930945	0.024919869016207814	HLA-DQB1/HLA-DRB1/ITPA/SEMA3C/TYMS	5
DOID:1884	viral hepatitis	2/44	10/6037	0.05405405405405406	7.398034398034398	4.75072232528964	0.0019669688897066104	0.03575668445930945	0.024919869016207814	HLA-DQB1/HLA-DRB1/ITPA/PLAU	4
DOID:1245	vulva cancer	2/44	10/6037	0.2	27.372727272727275	7.160251124838673	0.002262314607980908	0.03664977682003445	0.025542290948922783	HLA-DQB1/HLA-DRB1	2
DOID:3952	adrenal cortex disease	8/44	329/6037	0.2	27.372727272727275	7.160251124838673	0.002262314607980908	0.03664977682003445	0.025542290948922783	HLA-DQB1/HLA-DRB1	2
DOID:5844	myocardial infarction	3/44	37/6037	0.0243161094224924	3.327991157778392	3.725558437987189	0.002292750703083507	0.03664977682003445	0.025542290948922783	COL1A1/CYBB/ITGAM/MAP3K5/MMP2/PLAU/POSTN/SOD3	8
DOID:3213	demyelinating disease	10/44	497/6037	0.038461538461538464	5.263986013986014	4.216370587099848	0.0023998155829089676	0.03664977682003445	0.025542290948922783	COL1A1/HLA-DQB1/HLA-DRA/HLA-DRB1/MMP19	5
DOID:0080001	bone disease	3/44	38/6037	0.02028397565922921	2.776138668633598	3.530691163586035	0.002402454710022397	0.03664977682003445	0.025542290948922783	COL1A1/HLA-DQB1/HLA-DRB1/ITPA/MMP2/PENK/POSTN/SEMA3C/TWIST1/TYMS	10
DOID:1749	squamous cell carcinoma	5/44	133/6037	0.07894736842105263	10.805023923444976	5.201485115122635	0.002568816753131819	0.03664977682003445	0.025542290948922783	CCND1/MMP2/PLAU	3
DOID:3393	coronary artery disease	9/44	418/6037	0.0215311004784689	2.946824706394085	3.5395546582285067	0.002742807043429497	0.03664977682003445	0.025542290948922783	COL1A1/CYBB/ITGAM/MAP3K5/MMP2/NAMPT/PLAU/POSTN/SOD3	9
DOID:865	vasculitis	4/44	82/6037	0.04878048780487805	6.676274944567627	4.439763368735853	0.0028660168611646395	0.03664977682003445	0.025542290948922783	HLA-DQB1/HLA-DRB1/ITGAM/MMP2	4
DOID:934	viral infectious disease	4/44	83/6037	0.026217228464419477	3.588185223016684	3.7111714329936363	0.002913595857771548	0.03664977682003445	0.025542290948922783	ANPEP/C1QB/HLA-DQB1/HLA-DRA/HLA-DRB1/MMP2/RAB31	7
DOID:4448	macular degeneration	7/44	271/6037	0.04819277108433735	6.595837897042717	4.40382654762674	0.002995244460974775	0.03664977682003445	0.025542290948922783	BEST1/CFI/LOXL1/MMP2	4
DOID:850	lung disease	5/44	139/6037	0.02318840579710145	3.17364953886693	3.56716	0.0030844259893264784	0.03664977682003445	0.025542290948922783	C3AR1/COL1A1/HLA-DQB1/HLA-DRB1/MMP2/PLAU/SOD3/TWIST1	8
DOID:0051061	stroke	4/44	85/6037	0.03597122302158273	4.9231523871811635	4.01444812410647	0.0032111431079819655	0.03664977682003445	0.025542290948922783	APOD/HLA-DQB1/HLA-DRB1/ITGAM/MMP2	5
DOID:2789	parasitic protozoa infectious disease	2/44	12/6037	0.047058823529411764	6.440641711229946	4.333699177961972	0.0032655876676498437	0.03664977682003445	0.025542290948922783	COL1A1/HLA-DQB1/HLA-DRB1/MMP2	4
DOID:0060004	autoimmune disease of central nervous system	2/44	12/6037	0.16666666666666666	22.81060606060606	6.487895067903836	0.003287388434283584	0.03664977682003445	0.025542290948922783	HLA-DQB1/HLA-DRB1	2
DOID:2988	antiphospholipid syndrome	2/44	12/6037	0.16666666666666666	22.81060606060606	6.487895067903836	0.003287388434283584	0.03664977682003445	0.025542290948922783	HLA-DQB1/HLA-DRB1	2
DOID:437	myasthenia gravis	5/44	143/6037	0.16666666666666666	22.81060606060606	6.487895067903836	0.003287388434283584	0.03664977682003445	0.025542290948922783	HLA-DQB1/HLA-DRB1	2
DOID:8869	neuromyelitis optica	3/44	43/6037	0.16666666666666666	22.81060606060606	6.487895067903836	0.003287388434283584	0.03664977682003445	0.025542290948922783	HLA-DQB1/HLA-DRB1	2
DOID:2349	arteriosclerosis	3/44	43/6037	0.03571428571428571	4.887987012987012	3.9930891816461918	0.0033121605770561587	0.03664977682003445	0.025542290948922783	CCND1/ITGAM/MMP2/PLAU/PLTP	5
DOID:1883	hepatitis C	3/44	43/6037	0.06976744186046512	9.548625792811839	4.826129312070717	0.0036636642105258746	0.03687260380255258	0.025697585526750534	HLA-DQB1/HLA-DRB1/ITPA	3
DOID:8991	cervix uteri carcinoma in situ	5/44	144/6037	0.06976744186046512	9.548625792811839	4.826129312070717	0.0036636642105258746	0.03687260380255258	0.025697585526750534	CCND1/HLA-DRB1/MMP2	3
DOID:9108	uterus carcinoma in situ	5/44	145/6037	0.06976744186046512	9.548625792811839	4.826129312070717	0.0036636642105258746	0.03687260380255258	0.025697585526750534	CCND1/HLA-DRB1/MMP2	3
DOID:8947	diabetic retinopathy	2/44	13/6037	0.034722222222222224	4.752209595959596	3.909635247706917	0.0037393404472290345	0.03687260380255258	0.025697585526750534	HLA-DQB1/HLA-DRB1/ITGAM/MMP2/SOD3	5
DOID:783	end stage renal disease	3/44	44/6037	0.034482758620689655	4.7194357366771165	3.889250460017619	0.003852059805537241	0.03687260380255258	0.025697585526750534	COL1A1/CYBB/MMP2/PLAU/POSTN	5
DOID:10608	celiac disease	8/44	367/6037	0.15384615384615385	21.055944055944057	6.210068349793704	0.003867108995805708	0.03687260380255258	0.025697585526750534	HLA-DQB1/HLA-DRB1	2
DOID:1474	aggressive periodontitis	6/44	217/6037	0.15384615384615385	21.055944055944057	6.210068349793704	0.003867108995805708	0.03687260380255258	0.025697585526750534	COL1A1/POSTN	2
DOID:854	collagen disease	5/44	152/6037	0.06818181818181818	9.331611570247933	4.758390653586714	0.003911828301253122	0.03687260380255258	0.025697585526750534	COL1A1/COL5A1/HLA-DRB1	3
DOID:5679	retinal disease	3/44	48/6037	0.027649769585253458	3.784248010054462	3.5835986912984388	0.004585230446476908	0.042342792997800416	0.029509918809344938	HLA-DQB1/HLA-DRB1/ITGAM/MMP2/SOD3/THY1	6
DOID:2462	retinal vascular disease	2/44	15/6037	0.03289473684210526	4.502093301435407	3.751570844427758	0.00471073374503256	0.042342792997800416	0.029509918809344938	HLA-DQB1/HLA-DRB1/ITGAM/MMP2/SOD3	5
DOID:37	skin disease	2/44	15/6037	0.023809523809523808	3.2586580086580086	3.4064760109066228	0.004970660017751075	0.042342792997800416	0.029509918809344938	CA12/CFI/HLA-DQB1/HLA-DRB1/MMP2/NAMPT/TYMS	7
DOID:707	B-cell lymphoma	2/44	15/6037	0.0625	8.553977272727273	4.507610479660185	0.005006021560869691	0.042342792997800416	0.029509918809344938	BCL6/CCND1/HLA-DQB1	3
DOID:3082	interstitial lung disease	2/44	15/6037	0.03225806451612903	4.414956011730205	3.6950950584484277	0.00511765071376054	0.042342792997800416	0.029509918809344938	COL1A1/HLA-DQB1/HLA-DRB1/PLAU/TWIST1	5
DOID:0050161	lower respiratory tract disease	4/44	97/6037	0.0196078431372549	2.6836007130124777	3.219390145080495	0.005132903127719543	0.042342792997800416	0.029509918809344938	C3AR1/COL1A1/HLA-DQB1/HLA-DRA/HLA-DRB1/MMP2/PLAU/SOD3/TWIST1	9
DOID:11830	myopia	7/44	299/6037	0.13333333333333333	18.248484848484846	5.7378667914977415	0.005157668302286102	0.042342792997800416	0.029509918809344938	HLA-DQB1/MMP2	2

## Sheet: Table S6
Table S6. GO BP enrichment analysis of HRDEGs.
ID	Description	GeneRatio	BgRatio	RichFactor	FoldEnrichment	zScore	pvalue	p.adjust	qvalue	geneID	Count
GO:0001525	angiogenesis	14/63	465/10838	0.030107526881720432	5.179450418160096	7.043842505659116	3.189750396317642e-7	6.066905253796155e-4	5.120388794088846e-4	ANPEP/APOD/C3AR1/CYBB/EFNA1/LOXL2/MMP19/MMP2/SEMA5A/TGFBI/THBS2/THY1/TNFRSF12A/TWIST1	14
GO:0032355	response to estradiol	7/63	107/10838	0.06542056074766354	11.25441329179647	8.15077267013003	2.635187571087584e-6	0.0018246858740935757	0.0015400110454328979	ARPC1B/COL1A1/ITGAM/MMP2/PENK/POSTN/TXNIP	7
GO:2000147	positive regulation of cell motility	13/63	479/10838	0.027139874739039668	4.668920038439872	6.28005227602922	2.8780534291696776e-6	0.0018246858740935757	0.0015400110454328979	BCL6/C3AR1/COL1A1/LRRC15/MMP2/PDGFC/PLAU/POSTN/SEMA3C/SEMA5A/THY1/TMSB4X/TWIST1	13
GO:0040017	positive regulation of locomotion	13/63	493/10838	0.02636916835699797	4.536334073859429	6.1450818199838135	3.952691866618725e-6	0.0018795049825772036	0.0015862776569983042	BCL6/C3AR1/COL1A1/LRRC15/MMP2/PDGFC/PLAU/POSTN/SEMA3C/SEMA5A/THY1/TMSB4X/TWIST1	13
GO:0031589	cell-substrate adhesion	10/63	301/10838	0.03322259136212625	5.715340399725783	6.343865689151043	8.159131501245581e-6	0.0025906247656785346	0.0021864534659692104	APOD/BCL6/COL1A1/EFNA1/ITGAM/ITGBL1/PLAU/POSTN/SORBS1/THY1	10
GO:0007162	negative regulation of cell adhesion	9/63	246/10838	0.036585365853658534	6.293844367015098	6.421935049887937	1.122719525104622e-5	0.0025906247656785346	0.0021864534659692104	APOD/BCL6/COL1A1/HLA-DRB1/MMP2/PLXNC1/POSTN/SEMA5A/TGFBI	9
GO:0030335	positive regulation of cell migration	12/63	462/10838	0.025974025974025976	4.468357039785611	5.8256712943778	1.147960900804078e-5	0.0025906247656785346	0.0021864534659692104	C3AR1/COL1A1/LRRC15/MMP2/PDGFC/PLAU/POSTN/SEMA3C/SEMA5A/THY1/TMSB4X/TWIST1	12
GO:0030198	extracellular matrix organization	9/63	251/10838	0.035856573705179286	6.168468981217986	6.334735562316365	1.319377254962999e-5	0.0025906247656785346	0.0021864534659692104	COL1A1/COL5A1/FLRT2/LOXL1/LOXL2/MMP19/MMP2/POSTN/TGFBI	9
GO:0043062	extracellular structure organization	9/63	252/10838	0.03571428571428571	6.1439909297052155	6.3175791498947005	1.3620529788004916e-5	0.0025906247656785346	0.0021864534659692104	COL1A1/COL5A1/FLRT2/LOXL1/LOXL2/MMP19/MMP2/POSTN/TGFBI	9
GO:0045229	external encapsulating structure organization	9/63	252/10838	0.03571428571428571	6.1439909297052155	6.3175791498947005	1.3620529788004916e-5	0.0025906247656785346	0.0021864534659692104	COL1A1/COL5A1/FLRT2/LOXL1/LOXL2/MMP19/MMP2/POSTN/TGFBI	9
GO:0007160	cell-matrix adhesion	8/63	202/10838	0.039603960396039604	6.813138456702813	6.376955104496364	2.0388283102672227e-5	0.003458604212121469	0.0029190167820494993	APOD/BCL6/ITGAM/ITGBL1/PLAU/POSTN/SORBS1/THY1	8
GO:0043380	regulation of memory T cell differentiation	3/63	10/10838	0.3	51.609523809523814	12.2426180227878	2.1820846764173306e-05	0.003458604212121469	0.0029190167820494993	BCL6/HLA-DRA/HLA-DRB1	3
GO:0043379	memory T cell differentiation	3/63	11/10838	0.2727272727272727	46.917748917748916	11.650351676716365	2.98792319828055e-5	0.004371561479330466	0.0036895407913990603	BCL6/HLA-DRA/HLA-DRB1	3
GO:0002399	MHC class II protein complex assembly	3/63	12/10838	0.25	43.007936507936506	11.132792962044805	3.967378849419298e-5	0.0047162216072471905	0.0039804294377397565	HLA-DQB1/HLA-DRA/HLA-DRB1	3
GO:0002503	peptide antigen assembly with MHC class II protein complex	3/63	12/10838	0.25	43.007936507936506	11.132792962044805	3.967378849419298e-5	0.0047162216072471905	0.0039804294377397565	HLA-DQB1/HLA-DRA/HLA-DRB1	3
GO:0090715	immunological memory formation process	3/63	12/10838	0.25	43.007936507936506	11.132792962044805	3.967378849419298e-5	0.0047162216072471905	0.0039804294377397565	BCL6/HLA-DRA/HLA-DRB1	3
GO:0000302	response to reactive oxygen species	7/63	164/10838	0.042682926829268296	7.342818428184282	6.258305739488489	4.338826210036399e-5	0.004854380853817194	0.004097034037340873	ANKZF1/APOD/COL1A1/MAP3K5/MMP2/SOD3/TXNIP	7
GO:0070482	response to oxygen levels	9/63	296/10838	0.030405405405405407	5.230694980694981	5.643028411098742	4.85214995733537e-5	0.005127105121584374	0.004327209757272772	COL1A1/CYBB/LOXL2/MMP2/PENK/PLAU/POSTN/SOD3/TWIST1	9
GO:0098883	synapse pruning	3/63	13/10838	0.23076923076923078	39.6996336996337	10.675316259216023	5.136211608350735e-5	0.005141618146885841	0.004339458561071951	C1QB/ITGAM/PLXNC1	3
GO:0002396	MHC protein complex assembly	3/63	17/10838	0.17647058823529413	30.35854341736695	9.26278191479377	1.2010831639712937e-4	0.010878381799397145	0.00918121215567029	HLA-DQB1/HLA-DRA/HLA-DRB1	3
GO:0002501	peptide antigen assembly with MHC protein complex	3/63	17/10838	0.17647058823529413	30.35854341736695	9.26278191479377	1.2010831639712937e-4	0.010878381799397145	0.00918121215567029	HLA-DQB1/HLA-DRA/HLA-DRB1	3
GO:0033273	response to vitamin	5/63	85/10838	0.058823529411764705	10.119514472455649	6.45405302041602	1.295924412026693e-4	0.01091999894260711	0.009216336480976174	COL1A1/LIPA/PENK/POSTN/TYMS	5
GO:1901654	response to ketone	7/63	197/10838	0.03553299492385787	6.112803158488438	5.5375433148427575	1.3780304043373967e-4	0.01091999894260711	0.009216336480976174	CDA/CYBB/ITGAM/LIPA/POSTN/TXNIP/TYMS	7
GO:0001666	response to hypoxia	8/63	266/10838	0.03007518796992481	5.1738870986991286	5.270103088687621	1.4259795644356096e-4	0.01091999894260711	0.009216336480976174	CYBB/LOXL2/MMP2/PENK/PLAU/POSTN/SOD3/TWIST1	8
GO:0090713	immunological memory process	3/63	18/10838	0.16666666666666666	28.67195767195767	8.984184847542775	1.4353310912995678e-4	0.01091999894260711	0.009216336480976174	BCL6/HLA-DRA/HLA-DRB1	3
GO:0042542	response to hydrogen peroxide	5/63	88/10838	0.056818181818181816	9.774531024531024	6.319419556141492	1.5272257376050007e-4	0.011006417722302323	0.009289272802319467	ANKZF1/COL1A1/MAP3K5/MMP2/TXNIP	5
GO:0001501	skeletal system development	10/63	426/10838	0.023474178403755867	4.038303897458826	4.891984840568932	1.5624252287179955e-4	0.011006417722302323	0.009289272802319467	COL1A1/LIPA/LOXL2/MMP2/PDGFC/TGFBI/TIPARP/TWIST1/TYMS/ZBTB16	10
GO:0036293	response to decreased oxygen levels	8/63	276/10838	0.028985507246376812	4.9864274212100295	5.129576286502798	1.83770202627185e-4	0.012483247335603782	0.010535697707009668	CYBB/LOXL2/MMP2/PENK/PLAU/POSTN/SOD3/TWIST1	8
GO:0030199	collagen fibril organization	4/63	52/10838	0.07692307692307693	13.233211233211234	6.761267377896014	2.2772017323336718e-4	0.01434878503583625	0.012110187160136301	COL1A1/COL5A1/LOXL1/LOXL2	4
GO:0048008	platelet-derived growth factor receptor signaling pathway	4/63	52/10838	0.07692307692307693	13.233211233211234	6.761267377896014	2.2772017323336718e-4	0.01434878503583625	0.012110187160136301	APOD/PDGFC/TIPARP/TXNIP	4
GO:0007584	response to nutrient	6/63	151/10838	0.039735099337748346	6.835698517817724	5.5216590744600795	2.3386558155148463e-4	0.01434878503583625	0.012110187160136301	COL1A1/CYBB/LIPA/PENK/POSTN/TYMS	6
GO:0010812	negative regulation of cell-substrate adhesion	4/63	53/10838	0.07547169811320754	12.983528002395927	6.686960027341478	2.452422061937322e-4	0.014576583630639956	0.01230244619886321	APOD/BCL6/COL1A1/POSTN	4
GO:0045591	positive regulation of regulatory T cell differentiation	3/63	23/10838	0.13043478260869565	22.438923395445133	7.869910630283402	3.051230563670828e-4	0.017289706755079546	0.014592286679670325	BCL6/HLA-DRA/HLA-DRB1	3
GO:0031099	regeneration	6/63	159/10838	0.03773584905660377	6.491764001197963	5.3341018859274625	3.0906941623170587e-4	0.017289706755079546	0.014592286679670325	APOD/CCND1/MMP2/POSTN/THY1/TYMS	6
GO:0061448	connective tissue development	7/63	232/10838	0.03017241379310345	5.190613026819923	4.9335770110064425	3.7548915412030366e-4	0.019898955800223966	0.016794458794256215	COL1A1/COL5A1/LIPA/LOXL2/TGFBI/TYMS/ZBTB16	7
GO:0019886	antigen processing and presentation of exogenous peptide antigen via MHC class II	3/63	25/10838	0.12	20.643809523809523	7.518631314582415	3.9299297158900087e-4	0.019898955800223966	0.016794458794256215	HLA-DQB1/HLA-DRA/HLA-DRB1	3
GO:0150146	cell junction disassembly	3/63	25/10838	0.12	20.643809523809523	7.518631314582415	3.9299297158900087e-4	0.019898955800223966	0.016794458794256215	C1QB/ITGAM/PLXNC1	3
GO:0001952	regulation of cell-matrix adhesion	5/63	108/10838	0.046296296296296294	7.9644326866549084	5.561781637385118	3.975606311296061e-4	0.019898955800223966	0.016794458794256215	APOD/BCL6/PLAU/POSTN/THY1	5
GO:0006979	response to oxidative stress	8/63	317/10838	0.025236593059936908	4.341495167993591	4.616981456271338	4.6805828831408955e-4	0.02282684267624098	0.019265557076355914	ANKZF1/APOD/COL1A1/MAP3K5/MMP2/PENK/SOD3/TXNIP	8
GO:0002495	antigen processing and presentation of peptide antigen via MHC class II	3/63	27/10838	0.1111111111111111	19.11463844797178	7.206008842770641	4.956610970768497e-4	0.022974546996610935	0.019390217593575558	HLA-DQB1/HLA-DRA/HLA-DRB1	3
GO:0060325	face morphogenesis	3/63	27/10838	0.1111111111111111	19.11463844797178	7.206008842770641	4.956610970768497e-4	0.022974546996610935	0.019390217593575558	COL1A1/MMP2/TIPARP	3
GO:0071230	cellular response to amino acid stimulus	4/63	64/10838	0.0625	10.751984126984127	5.9828850547083565	5.073243816286326e-4	0.022974546996610935	0.019390217593575558	COL1A1/CYBB/MMP2/PDGFC	4
GO:0002504	antigen processing and presentation of peptide or polysaccharide antigen via MHC class II	3/63	29/10838	0.10344827586206896	17.796387520525453	6.925295327285839	6.140886364550143e-4	0.027162711314824117	0.022924973576349983	HLA-DQB1/HLA-DRA/HLA-DRB1	3
GO:0046637	regulation of alpha-beta T cell differentiation	4/63	68/10838	0.058823529411764705	10.119514472455649	5.768122745506578	6.390760126367633e-4	0.027625513091707358	0.02331557223136517	BCL6/HLA-DRA/HLA-DRB1/ZBTB16	4
GO:0001953	negative regulation of cell-matrix adhesion	3/63	30/10838	0.1	17.203174603174602	6.7952312872417835	6.795022628608542e-4	0.028095941390464015	0.02371260757123118	APOD/BCL6/POSTN	3
GO:0071295	cellular response to vitamin	3/63	30/10838	0.1	17.203174603174602	6.7952312872417835	6.795022628608542e-4	0.028095941390464015	0.02371260757123118	COL1A1/PENK/POSTN	3
GO:0010810	regulation of cell-substrate adhesion	6/63	188/10838	0.031914893617021274	5.490374873353596	4.749007897328249	7.522529426631048e-4	0.03044223610521756	0.025692849665425194	APOD/BCL6/COL1A1/PLAU/POSTN/THY1	6
GO:0071229	cellular response to acid chemical	4/63	72/10838	0.05555555555555555	9.55731922398589	5.570484444054101	7.934525696159082e-4	0.03144055807103036	0.0265354203654443	COL1A1/CYBB/MMP2/PDGFC	4
GO:0060323	head morphogenesis	3/63	32/10838	0.09375	16.12797619047619	6.552990100360796	8.232892074068552e-4	0.03195706270383344	0.026971343529440476	COL1A1/MMP2/TIPARP	3
GO:0002478	antigen processing and presentation of exogenous peptide antigen	3/63	33/10838	0.09090909090909091	15.63924963924964	6.4399066650337025	9.018797272305635e-4	0.03363480865083396	0.028387339195595655	HLA-DQB1/HLA-DRA/HLA-DRB1	3
GO:0045589	regulation of regulatory T cell differentiation	3/63	33/10838	0.09090909090909091	15.63924963924964	6.4399066650337025	9.018797272305635e-4	0.03363480865083396	0.028387339195595655	BCL6/HLA-DRA/HLA-DRB1	3
GO:0033627	cell adhesion mediated by integrin	4/63	76/10838	0.05263157894736842	9.054302422723476	5.387712425050035	9.724955204512541e-4	0.0355708938441978	0.030021369811501268	EFNA1/ITGAM/ITGBL1/PLAU	4
GO:0048762	mesenchymal cell differentiation	6/63	200/10838	0.03	5.160952380952381	4.541443572821212	0.0010381612120502013	0.037256275949424204	0.0314438102954629	COL1A1/EFNA1/LOXL2/SEMA3C/SEMA5A/TWIST1	6
GO:0045066	regulatory T cell differentiation	3/63	36/10838	0.08333333333333333	14.335978835978835	6.128303051479822	0.0011656961460469774	0.041058408699654644	0.0346527606768351	BCL6/HLA-DRA/HLA-DRB1	3
GO:0010717	regulation of epithelial to mesenchymal transition	4/63	82/10838	0.04878048780487805	8.391792489353467	5.1374483396368795	0.001291795842221789	0.044672648943742586	0.037703132237095274	COL1A1/EFNA1/LOXL2/TWIST1	4
GO:0032963	collagen metabolic process	4/63	83/10838	0.04819277108433735	8.290686555746797	5.098218423869838	0.0013513432132822574	0.04528163973489132	0.038217112510769424	COL1A1/COL5A1/MMP19/MMP2	4
GO:0009410	response to xenobiotic stimulus	8/63	375/10838	0.021333333333333333	3.670010582010582	4.023617383567098	0.0013980313474411554	0.04528163973489132	0.038217112510769424	CCND1/COL1A1/CYBB/LIPA/MMP2/SEMA3C/TXNIP/TYMS	8
GO:0002361	CD4-positive, CD25-positive, alpha-beta regulatory T cell differentiation	2/63	10/10838	0.2	34.406349206349205	8.081110867757873	0.001452250275409238	0.04528163973489132	0.038217112510769424	HLA-DRA/HLA-DRB1	2
GO:0003183	mitral valve morphogenesis	2/63	10/10838	0.2	34.406349206349205	8.081110867757873	0.001452250275409238	0.04528163973489132	0.038217112510769424	EFNA1/TWIST1	2
GO:0003253	cardiac neural crest cell migration involved in outflow tract morphogenesis	2/63	10/10838	0.2	34.406349206349205	8.081110867757873	0.001452250275409238	0.04528163973489132	0.038217112510769424	SEMA3C/TWIST1	2
GO:0060346	bone trabecula formation	2/63	10/10838	0.2	34.406349206349205	8.081110867757873	0.001452250275409238	0.04528163973489132	0.038217112510769424	COL1A1/MMP2	2
GO:0050919	negative chemotaxis	3/63	40/10838	0.075	12.902380952380954	5.7664476334486245	0.0015865974173901608	0.04835942642041117	0.04081472427424154	FLRT2/SEMA3C/SEMA5A	3
GO:0009165	nucleotide biosynthetic process	5/63	147/10838	0.034013605442176874	5.851419933052586	4.5282932403085185	0.00160181065430384	0.04835942642041117	0.04081472427424154	CDA/LIPA/NAMPT/TMSB4X/TYMS	5

## Sheet: Table S7
Table S7. GO CC enrichment analysis of HRDEGs.
ID	Description	GeneRatio	BgRatio	RichFactor	FoldEnrichment	zScore	pvalue	p.adjust	qvalue	geneID	Count
GO:0030312	external encapsulating structure	13/63	431/11079	0.030162412993039442	5.304275770633079	6.8927685183930345	6.92156232487278e-7	6.506268585380414e-5	5.3186742075338205e-5	C1QB/COL1A1/COL5A1/FLRT2/LOXL1/LOXL2/LRRC15/MMP19/MMP2/POSTN/SOD3/TGFBI/THBS2	13
GO:0031012	extracellular matrix	13/63	431/11079	0.030162412993039442	5.304275770633079	6.8927685183930345	6.92156232487278e-7	6.506268585380414e-5	5.3186742075338205e-5	C1QB/COL1A1/COL5A1/FLRT2/LOXL1/LOXL2/LRRC15/MMP19/MMP2/POSTN/SOD3/TGFBI/THBS2	13
GO:0062023	collagen-containing extracellular matrix	11/63	341/11079	0.03225806451612903	5.672811059907834	6.628003091862633	2.936617282476086e-6	1.840280163685014e-4	1.5043723622509074e-4	C1QB/COL1A1/COL5A1/LOXL1/LOXL2/LRRC15/MMP2/POSTN/SOD3/TGFBI/THBS2	11
GO:0005604	basement membrane	5/63	69/11079	0.07246376811594203	12.74327122153209	7.399612354327761	4.298144552379388e-5	0.0018095360939924569	0.0014792400320431057	COL5A1/LOXL1/LOXL2/TGFBI/THBS2	5
GO:0042613	MHC class II protein complex	3/63	13/11079	0.23076923076923078	40.582417582417584	10.798604885405881	4.812595994660789e-5	0.0018095360939924569	0.0014792400320431057	HLA-DQB1/HLA-DRA/HLA-DRB1	3
GO:0042611	MHC protein complex	3/63	20/11079	0.15	26.378571428571426	8.590396943990791	1.8645512863538972e-4	0.005842260697242211	0.004775868207152087	HLA-DQB1/HLA-DRA/HLA-DRB1	3
GO:0098553	lumenal side of endoplasmic reticulum membrane	3/63	25/11079	0.12	21.102857142857143	7.609516308749727	3.6863040000711765e-4	0.009900359314476874	0.008093238857299125	HLA-DQB1/HLA-DRA/HLA-DRB1	3
GO:0005802	trans-Golgi network	6/63	187/11079	0.03208556149732621	5.642475171886937	4.841785753639143	6.525721767855777e-4	0.014484099199434101	0.011840305056648256	HLA-DQB1/HLA-DRA/HLA-DRB1/POSTN/RAB31/TGFBI	6
GO:0098576	lumenal side of membrane	3/63	31/11079	0.0967741935483871	17.018433179723505	6.753797571250733	7.031333603760233e-4	0.014484099199434101	0.011840305056648256	HLA-DQB1/HLA-DRA/HLA-DRB1	3
GO:0035579	specific granule membrane	4/63	73/11079	0.0547945205479452	9.636007827788648	5.5982036702807285	7.704308084805373e-4	0.014484099199434101	0.011840305056648256	C3AR1/CYBB/ITGAM/PLAU	4
GO:0032588	trans-Golgi network membrane	4/63	78/11079	0.05128205128205128	9.018315018315018	5.374070074233989	9.885100926172853e-4	0.016894536128368148	0.013810763016471165	HLA-DQB1/HLA-DRA/HLA-DRB1/RAB31	4
GO:0005583	fibrillar collagen trimer	2/63	10/11079	0.2	35.17142857142857	8.175191471615841	0.001390662390375212	0.02011111764542614	0.016440219351804126	COL1A1/COL5A1	2
GO:0098643	banded collagen fibril	2/63	10/11079	0.2	35.17142857142857	8.175191471615841	0.001390662390375212	0.02011111764542614	0.016440219351804126	COL1A1/COL5A1	2
GO:0044754	autolysosome	2/63	12/11079	0.16666666666666666	29.30952380952381	7.4198858462392225	0.0020247396088205367	0.02718936046130435	0.022226464878781833	HLA-DRA/HLA-DRB1	2
GO:0030667	secretory granule membrane	6/63	242/11079	0.024793388429752067	4.360094451003542	3.996627048031551	0.0024516190571118894	0.03072695884913568	0.025118342620234095	ANPEP/C3AR1/CYBB/ITGAM/PLAU/RAB31	6
GO:0030666	endocytic vesicle membrane	5/63	172/11079	0.029069767441860465	5.1121262458471755	4.110238262434232	0.002891944160301575	0.033170180395397764	0.02711560099511799	CYBB/HLA-DQB1/HLA-DRA/HLA-DRB1/RAB31	5
GO:0012507	ER to Golgi transport vesicle membrane	3/63	51/11079	0.058823529411764705	10.344537815126051	5.058054758354072	0.0030047311763000987	0.033170180395397764	0.02711560099511799	HLA-DQB1/HLA-DRA/HLA-DRB1	3
GO:0098636	protein complex involved in cell adhesion	3/63	52/11079	0.057692307692307696	10.145604395604396	4.998899292191571	0.003175868335729573	0.033170180395397764	0.02711560099511799	ITGAM/ITGBL1/PLAU	3
GO:0098791	Golgi apparatus subcompartment	6/63	263/11079	0.022813688212927757	4.011950027159153	3.73836144003417	0.0037018392497838314	0.036628725208387385	0.02994285487359775	HLA-DQB1/HLA-DRA/HLA-DRB1/POSTN/RAB31/TGFBI	6
GO:0005581	collagen trimer	3/63	58/11079	0.05172413793103448	9.096059113300493	4.6748336081981385	0.004328281668799984	0.04005384330652792	0.0327427834420665	C1QB/COL1A1/COL5A1	3
GO:0031902	late endosome membrane	4/63	118/11079	0.03389830508474576	5.961259079903147	4.09729103100556	0.0044909894519819075	0.04005384330652792	0.0327427834420665	ABCA5/HLA-DQB1/HLA-DRA/HLA-DRB1	4
GO:0070821	tertiary granule membrane	3/63	60/11079	0.05	8.792857142857143	4.5770983045227585	0.004761687284872358	0.04005384330652792	0.0327427834420665	CYBB/ITGAM/PLAU	3
GO:0005767	secondary lysosome	2/63	19/11079	0.10526315789473684	18.51127819548872	5.77704933114916	0.0051132565923227135	0.04005384330652792	0.0327427834420665	HLA-DRA/HLA-DRB1	2
GO:0098644	complex of collagen trimers	2/63	19/11079	0.10526315789473684	18.51127819548872	5.77704933114916	0.0051132565923227135	0.04005384330652792	0.0327427834420665	COL1A1/COL5A1	2
GO:0030669	clathrin-coated endocytic vesicle membrane	3/63	63/11079	0.047619047619047616	8.374149659863946	4.438735330955367	0.0054594898272615384	0.04105536350100677	0.03356149535916567	HLA-DQB1/HLA-DRA/HLA-DRB1	3
GO:0098797	plasma membrane protein complex	8/63	488/11079	0.01639344262295082	2.882903981264637	3.217055788044947	0.006155190836424728	0.04450676450953265	0.036382909397490296	CYBB/HLA-DQB1/HLA-DRA/HLA-DRB1/ITGAM/ITGBL1/SGCB/SORBS1	8
GO:0042581	specific granule	4/63	134/11079	0.029850746268656716	5.249466950959489	3.7425530381123533	0.007025305142545042	0.048916939511054365	0.03998809164957412	C3AR1/CYBB/ITGAM/PLAU	4
GO:0070820	tertiary granule	4/63	136/11079	0.029411764705882353	5.1722689075630255	3.702222684474777	0.007396737686888035	0.04966381018339109	0.040598635424272674	CDA/CYBB/ITGAM/PLAU	4

## Sheet: Table S8
Table S8. GO MF enrichment analysis of HRDEGs.
ID	Description	GeneRatio	BgRatio	RichFactor	FoldEnrichment	zScore	pvalue	p.adjust	qvalue	geneID	Count
GO:0023026	MHC class II protein complex binding	3/63	22/11044	0.13636363636363635	23.904761904761905	8.145163074358372	2.521640607851005e-4	0.036841717269718126	0.032345520563163234	HLA-DQB1/HLA-DRA/HLA-DRB1	3
GO:0045499	chemorepellent activity	3/63	25/11044	0.12	21.036190476190477	7.596384335482631	3.720411577891084e-4	0.036841717269718126	0.032345520563163234	FLRT2/SEMA3C/SEMA5A	3
GO:0023023	MHC protein complex binding	3/63	30/11044	0.1	17.530158730158732	6.866856632538882	6.435234457592686e-4	0.036841717269718126	0.032345520563163234	HLA-DQB1/HLA-DRA/HLA-DRB1	3
GO:0042605	peptide antigen binding	3/63	30/11044	0.1	17.530158730158732	6.866856632538882	6.435234457592686e-4	0.036841717269718126	0.032345520563163234	HLA-DQB1/HLA-DRA/HLA-DRB1	3
GO:0005201	extracellular matrix structural constituent	5/63	131/11044	0.03816793893129771	6.690900278686538	4.962921556395197	8.813833787808162e-4	0.04036735874816138	0.03544088954676545	COL1A1/COL5A1/POSTN/TGFBI/THBS2	5
GO:0005178	integrin binding	5/63	143/11044	0.03496503496503497	6.12942612942613	4.67623678317016	0.001305090331178059	0.04877845410925895	0.042825487174757336	COL5A1/ITGAM/ITGBL1/TGFBI/THY1	5
GO:0042608	T cell receptor binding	2/63	11/11044	0.18181818181818182	31.873015873015873	7.75928054869909	0.0017040507985767318	0.04877845410925895	0.042825487174757336	HLA-DRA/HLA-DRB1	2
GO:0048407	platelet-derived growth factor binding	2/63	11/11044	0.18181818181818182	31.873015873015873	7.75928054869909	0.0017040507985767318	0.04877845410925895	0.042825487174757336	COL1A1/COL5A1	2

## Sheet: Table S9
Table S9. KEGG enrichment analysis of HRDEGs.
Category	Subcategory	ID	Description	GeneRatio	BgRatio	RichFactor	FoldEnrichment	zScore	pvalue	p.adjust	qvalue	geneID	Count
Human Diseases	Infectious disease: bacterial	hsa05150	Staphylococcus aureus infection	7/45	72/6181	0.09722222222222222	13.209259259259259	8.973050040365493	7.419028267211259e-7	1.1796254944865901e-4	9.605689230178788e-5	C1QB/C3AR1/CFI/HLA-DQB1/HLA-DRA/HLA-DRB1/ITGAM	7
Human Diseases	Cardiovascular disease	hsa05416	Viral myocarditis	5/45	63/6181	0.07936507936507936	10.783068783068781	6.720579011129011	8.798311831113076e-5	0.0069946579057348955	0.0056957492380363605	CCND1/HLA-DQB1/HLA-DRA/HLA-DRB1/SGCB	5
Human Diseases	Infectious disease: parasitic	hsa05140	Leishmaniasis	5/45	69/6181	0.07246376811594203	9.845410628019323	6.36237521534536	1.3614068588812774e-4	0.00721545635207077	0.0058755453909613035	CYBB/HLA-DQB1/HLA-DRA/HLA-DRB1/ITGAM	5
Organismal Systems	Immune system	hsa04610	Complement and coagulation cascades	5/45	79/6181	0.06329113924050633	8.59915611814346	5.853493780967007	2.5850236443581955e-4	0.008274098701120086	0.006737597750663824	C1QB/C3AR1/CFI/ITGAM/PLAU	5
Human Diseases	Immune disease	hsa05322	Systemic lupus erythematosus	4/45	45/6181	0.08888888888888889	12.077037037037037	6.421643353915442	3.0620640951523656e-4	0.008274098701120086	0.006737597750663824	C1QB/HLA-DQB1/HLA-DRA/HLA-DRB1	4
Cellular Processes	Transport and catabolism	hsa04145	Phagosome	5/45	92/6181	0.046875	6.36875	5.285483188219808	3.122301396649089e-4	0.008274098701120086	0.006737597750663824	CYBB/HLA-DQB1/HLA-DRA/HLA-DRB1/ITGAM/THBS2	6
Organismal Systems	Immune system	hsa04640	Hematopoietic cell lineage	7/45	209/6181	0.05434782608695652	7.384057971014493	5.31245477760909	5.25409300894598e-4	0.011934296977463012	0.00971809684361437	ANPEP/HLA-DQB1/HLA-DRA/HLA-DRB1/ITGAM	5
Human Diseases	Immune disease	hsa05310	Asthma	3/45	27/6181	0.1111111111111111	15.096296296296295	6.320626636537825	9.633104689739023e-4	0.01914579557085631	0.015590419432077632	HLA-DQB1/HLA-DRA/HLA-DRB1	3
Human Diseases	Immune disease	hsa05330	Allograft rejection	3/45	34/6181	0.08823529411764706	11.988235294117647	5.532106158691146	0.001901146826104334	0.03358692726117657	0.027349831533430773	HLA-DQB1/HLA-DRA/HLA-DRB1	3
Human Diseases	Immune disease	hsa05332	Graft-versus-host disease	3/45	36/6181	0.08333333333333333	11.322222222222223	5.348339815844279	0.0022452523809097123	0.03569951285646442	0.02907010977388365	HLA-DQB1/HLA-DRA/HLA-DRB1	3
Organismal Systems	Immune system	hsa04672	Intestinal immune network for IgA production	3/45	40/6181	0.075	10.19	5.020916504229529	0.0030437990848482224	0.040330337874238946	0.03284099012599398	HLA-DQB1/HLA-DRA/HLA-DRB1	3
Human Diseases	Endocrine and metabolic disease	hsa04940	Type I diabetes mellitus	3/45	40/6181	0.075	10.19	5.020916504229529	0.0030437990848482224	0.040330337874238946	0.03284099012599398	HLA-DQB1/HLA-DRA/HLA-DRB1	3
NA	NA	hsa04518	Integrin signaling	5/45	140/6181	0.03571428571428571	4.852380952380952	3.9704115139708245	0.0034290461442047834	0.041939872071427735	0.03415163366293023	CCND1/COL1A1/ITGAM/PDGFC/THBS2	5
Human Diseases	Immune disease	hsa05320	Autoimmune thyroid disease	3/45	44/6181	0.06818181818181818	9.263636363636362	4.7367239657978475	0.003997410953659096	0.04539916725941402	0.03696853739098262	HLA-DQB1/HLA-DRA/HLA-DRB1	3

## Sheet: Table S10
Table S10. The Hub genes of turquoise module in WGCNA Analysis.
Gene	Module	kWithin	kTotal	MM	GS	rGS
LAMC1	turquoise	100.074323625124	100.074323625124	0.918014592309249	0.519723732190006	0.519723732190006
PDGFRB	turquoise	99.163475408836	99.163475408836	0.875969170763349	0.580540010893576	0.580540010893576
LIPA	turquoise	97.9380340999129	97.9380340999129	0.898472963874567	0.630707214865741	0.630707214865741
NID2	turquoise	91.3204236705985	91.3204236705985	0.874604497254726	0.629126149771377	0.629126149771377
FLRT2	turquoise	91.0988206028889	91.0988206028889	0.863814699263507	0.581114123771528	0.581114123771528
PRSS23	turquoise	89.3002384020777	89.3002384020777	0.827311930853743	0.641797635763166	0.641797635763166
CMTM6	turquoise	88.0895980250089	88.0895980250089	0.900441841384333	0.586072761146548	0.586072761146548
CCT5	turquoise	86.6842846702422	86.6842846702422	0.88824495712502	0.610099593943894	0.610099593943894
GPNMB	turquoise	85.8192704552035	85.8192704552035	0.858908062900966	0.512315609332377	0.512315609332377
PLXNA1	turquoise	85.1064370834513	85.1064370834513	0.877175779423897	0.649957422975074	0.649957422975074
C20orf24	turquoise	83.4779264716348	83.4779264716348	0.896121240602068	0.701941659413619	0.701941659413619
PHKB	turquoise	80.0278932699392	80.0278932699392	0.896971422471762	0.526022455476913	0.526022455476913
CAP1	turquoise	79.7422122721791	79.7422122721791	0.85416085450234	0.565641777569284	0.565641777569284
H2AFY	turquoise	77.8342019986203	77.8342019986203	0.893757174472988	0.683087436412365	0.683087436412365
CCND1	turquoise	77.3799807398166	77.3799807398166	0.870514055857469	0.590334424842348	0.590334424842348
MARCKS	turquoise	76.7019318197124	76.7019318197124	0.819263725535523	0.506727491839614	0.506727491839614
PQLC3	turquoise	76.5783162065826	76.5783162065826	0.877840931074834	0.532107146974843	0.532107146974843
GAL3ST4	turquoise	74.9181854327302	74.9181854327302	0.82160929935923	0.59413387605501	0.59413387605501
RAB31	turquoise	74.5246671436727	74.5246671436727	0.837892897165314	0.590078395638414	0.590078395638414
TJP1	turquoise	74.2487252087858	74.2487252087858	0.79817102156634	0.423885081759275	0.423885081759275
COL1A1	turquoise	73.992322170038	73.992322170038	0.842538211474016	0.611788437070521	0.611788437070521
CALD1	turquoise	73.5543902898858	73.5543902898858	0.860274081679026	0.516869033894738	0.516869033894738
TRAM2	turquoise	72.835240756046	72.835240756046	0.865303573415184	0.598066387332312	0.598066387332312
COTL1	turquoise	72.6318568061365	72.6318568061365	0.837850781200293	0.64050503995943	0.64050503995943
LY96	turquoise	71.2315354332717	71.2315354332717	0.833498788953171	0.623317503198379	0.623317503198379
ANXA5	turquoise	71.123291275614	71.123291275614	0.85052711946403	0.630511574352008	0.630511574352008
THY1	turquoise	71.0974843925471	71.0974843925471	0.825556494651932	0.592781961835393	0.592781961835393
MYH9	turquoise	71.0149056744633	71.0149056744633	0.837882688653614	0.475428928612773	0.475428928612773
COL4A2	turquoise	70.5911	70.5911	0.813678180276717	0.484497690118614	0.484497690118614
ZEB2	turquoise	70.5609882291621	70.5609882291621	0.808826243871714	0.555182395109259	0.555182395109259
RFTN1	turquoise	70.1354370470968	70.1354370470968	0.787023848083272	0.551121923138549	0.551121923138549
RSU1	turquoise	70.1085885182771	70.1085885182771	0.837249272016022	0.431950887290729	0.431950887290729
HLA-DRA	turquoise	69.8611011288422	69.8611011288422	0.814539734534844	0.653939286108021	0.653939286108021
LRRC15	turquoise	69.6268381916096	69.6268381916096	0.788274308671286	0.62432563756904	0.62432563756904
B3GNT2	turquoise	69.6258661933246	69.6258661933246	0.840358651034182	0.549820239780374	0.549820239780374
RAB22A	turquoise	69.5268534589405	69.5268534589405	0.871355462698634	0.535184177603297	0.535184177603297
CCT2	turquoise	69.4701328989376	69.4701328989376	0.86999525822069	0.519790878191051	0.519790878191051
CDH11	turquoise	69.0519980242147	69.0519980242147	0.819932810193182	0.455972664042051	0.455972664042051
TUBA1A	turquoise	68.6719794915584	68.6719794915584	0.855207494417968	0.611778233219771	0.611778233219771
C3AR1	turquoise	68.4516852224709	68.4516852224709	0.843195777373754	0.624862685387286	0.624862685387286
ZMPSTE24	turquoise	67.9890801588975	67.9890801588975	0.845187427589411	0.55700433968742	0.55700433968742
CDC14B	turquoise	67.988976845648	67.988976845648	0.7654285052802	0.397397864470085	0.397397864470085
TWIST1	turquoise	67.9235619929953	67.9235619929953	0.818568167450448	0.570955288168421	0.570955288168421
RAB2A	turquoise	67.7120698882043	67.7120698882043	0.803546615880651	0.536358880924639	0.536358880924639
FH	turquoise	67.695112419751	67.695112419751	0.845797870358147	0.64588148546522	0.64588148546522
MAP4K4	turquoise	67.5404577511055	67.5404577511055	0.804180845629332	0.477739366205427	0.477739366205427
GPC4	turquoise	67.426439577829	67.426439577829	0.798790806366654	0.488851087305202	0.488851087305202
ACTR3	turquoise	67.3344730903654	67.3344730903654	0.861189286436502	0.616697846426071	0.616697846426071
IPO7	turquoise	67.2644706170944	67.2644706170944	0.824247223262275	0.587291289219908	0.587291289219908
UBE2N	turquoise	66.7478579797123	66.7478579797123	0.85568442536175	0.614293272412289	0.614293272412289
NRP1	turquoise	66.5938377057166	66.5938377057166	0.824831158108187	0.533385533030804	0.533385533030804
KPNA3	turquoise	66.3943512066796	66.3943512066796	0.834057252315518	0.560886332300228	0.560886332300228
OLFML2B	turquoise	66.3239833736508	66.3239833736508	0.798307318800215	0.402686086400227	0.402686086400227
ASAP1	turquoise	66.2772081844196	66.2772081844196	0.785470944388882	0.497393403618488	0.497393403618488
RBBP8	turquoise	65.9336829372385	65.9336829372385	0.807025364089332	0.540323123735272	0.540323123735272
PLAU	turquoise	65.7509564167091	65.7509564167091	0.825412635115613	0.687283392933049	0.687283392933049
LAP3	turquoise	65.4621840110226	65.4621840110226	0.841304255867638	0.577251787796574	0.577251787796574
FHL2	turquoise	65.4470068888358	65.4470068888358	0.820790208681325	0.587960127720929	0.587960127720929
LASP1	turquoise	65.3780338155815	65.3780338155815	0.832915191152228	0.498646222446893	0.498646222446893
MYO5A	turquoise	65.2794820509663	65.2794820509663	0.814728847863344	0.525312373945856	0.525312373945856
RALA	turquoise	65.1757729441279	65.1757729441279	0.81015023616832	0.556771056912511	0.556771056912511
TUBB6	turquoise	65.1098031979226	65.1098031979226	0.840647841165008	0.51463231625044	0.51463231625044
AIM1	turquoise	64.9309831379915	64.9309831379915	0.840279389232176	0.508912215763828	0.508912215763828
UBR7	turquoise	64.7788572692106	64.7788572692106	0.819301206045607	0.532945768870148	0.532945768870148
CD74	turquoise	64.5771990951686	64.5771990951686	0.775723473531848	0.533461723205618	0.533461723205618
ARPC1B	turquoise	64.4284560078606	64.4284560078606	0.866980288974565	0.591442075629004	0.591442075629004
LGALS1	turquoise	64.0826448651288	64.0826448651288	0.817873633051366	0.550792371103362	0.550792371103362
ADCY7	turquoise	63.7364387856322	63.7364387856322	0.80131720467143	0.624358131801379	0.624358131801379
C1orf216	turquoise	63.5351291201377	63.5351291201377	0.816211772154952	0.608524601878058	0.608524601878058
SPATS2L	turquoise	63.4775835576851	63.4775835576851	0.858622104065948	0.568550669595481	0.568550669595481
SH2B3	turquoise	63.2992473272932	63.2992473272932	0.784104013356276	0.414175909095967	0.414175909095967
RB1	turquoise	62.696636281105	62.696636281105	0.837164740841943	0.604392271348236	0.604392271348236
MRPL13	turquoise	62.5699454249174	62.5699454249174	0.788810761138385	0.587929707731495	0.587929707731495
ATP6V0D1	turquoise	62.5301818805913	62.5301818805913	0.860855881009516	0.488937700964026	0.488937700964026
B4GALT5	turquoise	61.6666160727143	61.6666160727143	0.859269257144514	0.430305258663214	0.430305258663214
HLA-DRB1	turquoise	61.5846315903803	61.5846315903803	0.791867187889184	0.701246187053637	0.701246187053637
CYTH3	turquoise	61.2490415515948	61.2490415515948	0.84583820896391	0.484930047172989	0.484930047172989
MOB1A	turquoise	60.9927333868999	60.9927333868999	0.836653304759775	0.423404643861282	0.423404643861282
MAP7D1	turquoise	60.9536536022878	60.9536536022878	0.816547478796205	0.703186567512075	0.703186567512075
NCOA6	turquoise	60.9112845731611	60.9112845731611	0.877272659165787	0.590456682724723	0.590456682724723
MRPL3	turquoise	60.7685504596483	60.7685504596483	0.83149764780961	0.602752884063866	0.602752884063866
MXRA5	turquoise	60.7116435710237	60.7116435710237	0.793358257920608	0.544094882057744	0.544094882057744
TMEM50A	turquoise	60.7029815555452	60.7029815555452	0.798473638814031	0.55529534141444	0.55529534141444
PALLD	turquoise	60.6311778571708	60.6311778571708	0.841877319802785	0.467315865385287	0.467315865385287
FILIP1L	turquoise	60.5291549354563	60.5291549354563	0.800428326539324	0.496559710099301	0.496559710099301
ATG5	turquoise	60.3238278427488	60.3238278427488	0.826933762426437	0.513420706596267	0.513420706596267
ST3GAL2	turquoise	60.1185577404137	60.1185577404137	0.78243153885671	0.567628858274112	0.567628858274112
ARF4	turquoise	59.9191704697387	59.9191704697387	0.801826365293726	0.584202506537355	0.584202506537355
FAM171A1	turquoise	59.8120201874036	59.8120201874036	0.819709831091117	0.470744578026817	0.470744578026817
COL5A1	turquoise	59.6645934735041	59.6645934735041	0.727891827351489	0.607816142071232	0.607816142071232
CORO1C	turquoise	59.6072161056529	59.6072161056529	0.83041568503156	0.524923698015092	0.524923698015092
TPM4	turquoise	59.5628076732304	59.5628076732304	0.794909513390685	0.592810410121158	0.592810410121158
PPP4R1	turquoise	59.4517385465591	59.4517385465591	0.85557720304501	0.55091492087409	0.55091492087409
ITGB5	turquoise	59.2669252533982	59.2669252533982	0.80065720267923	0.485787019048638	0.485787019048638
HLA-DMB	turquoise	59.2154617579138	59.2154617579138	0.77886222031017	0.615858058326304	0.615858058326304
MYO1B	turquoise	59.1972208685972	59.1972208685972	0.847372147971812	0.558844116890223	0.558844116890223
PXDN	turquoise	58.9956544285013	58.9956544285013	0.778374060819125	0.561288447903449	0.561288447903449
TFDP1	turquoise	58.446215937576	58.446215937576	0.825855037021639	0.604373299475844	0.604373299475844
ARID1A	turquoise	58.3440488585086	58.3440488585086	0.841327815690488	0.520285738125479	0.520285738125479
ELAVL1	turquoise	58.3297745437136	58.3297745437136	0.825614751604671	0.453344137917536	0.453344137917536
PCNA	turquoise	58.325391617907	58.325391617907	0.809094360344694	0.432763061577506	0.432763061577506
KIAA0100	turquoise	57.8518195717455	57.8518195717455	0.818150648006558	0.589976323531561	0.589976323531561
PLOD3	turquoise	57.7591249330173	57.7591249330173	0.800118879808775	0.605045214656135	0.605045214656135
PFN1	turquoise	57.6191752983585	57.6191752983585	0.826373642638292	0.540947239738006	0.540947239738006
DOCK1	turquoise	57.5482002238116	57.5482002238116	0.848480344569583	0.537832546130721	0.537832546130721
TMSB10	turquoise	57.4996386322527	57.4996386322527	0.769569917272553	0.499528498891937	0.499528498891937
MEX3D	turquoise	57.281991092912	57.281991092912	0.795821719016795	0.59219281591237	0.59219281591237
HMGN1	turquoise	57.2156658719988	57.2156658719988	0.84026772654249	0.535261134895708	0.535261134895708
ADAM9	turquoise	57.1086919217353	57.1086919217353	0.791732521278458	0.625796310388924	0.625796310388924
COL6A1	turquoise	57.0644078302519	57.0644078302519	0.783658737801778	0.534539224961688	0.534539224961688
SNX7	turquoise	56.9198112660251	56.9198112660251	0.782627375769376	0.633494014351598	0.633494014351598
VCL	turquoise	56.8945860078989	56.8945860078989	0.833131934154104	0.519093956595814	0.519093956595814
SAE1	turquoise	56.8610302123959	56.8610302123959	0.819373560397735	0.555629672926199	0.555629672926199
ASCC3	turquoise	56.8497525394547	56.8497525394547	0.823383533001541	0.517650462010396	0.517650462010396
COL6A2	turquoise	56.7238038491509	56.7238038491509	0.771209491718668	0.55484456101962	0.55484456101962
MMP2	turquoise	56.4473548402144	56.4473548402144	0.839519957132407	0.543697067671708	0.543697067671708
FAM32A	turquoise	56.3894	56.3894	0.808690451304143	0.664335110481137	0.664335110481137
VPS13C	turquoise	56.3568875759817	56.3568875759817	0.832323922857064	0.515525272299969	0.515525272299969
COL4A1	turquoise	56.2850435454795	56.2850435454795	0.76846816635609	0.470668692170418	0.470668692170418
TP53BP2	turquoise	56.1466185839921	56.1466185839921	0.783953833987528	0.495652608466213	0.495652608466213
PSMD14	turquoise	55.8393782571955	55.8393782571955	0.851038811967106	0.611314493919694	0.611314493919694
RCOR1	turquoise	55.7715909613841	55.7715909613841	0.816098106874831	0.482709441272599	0.482709441272599
MAPK1	turquoise	55.2925539330256	55.2925539330256	0.823610150351486	0.481828068840116	0.481828068840116
RAP2B	turquoise	54.7808731221396	54.7808731221396	0.778125379073777	0.446659371484874	0.446659371484874
ARF5	turquoise	54.7727819117609	54.7727819117609	0.821595342238431	0.550865250958125	0.550865250958125
TGFBI	turquoise	54.6698224631595	54.6698224631595	0.732396049122794	0.627609380341244	0.627609380341244
AP1S2	turquoise	54.4822344481669	54.4822344481669	0.787655500603963	0.530270043935305	0.530270043935305
LMNB2	turquoise	54.2898784402599	54.2898784402599	0.839185917973861	0.59816635244344	0.59816635244344
KPNA2	turquoise	53.9967360330408	53.9967360330408	0.772591553930382	0.485196272055003	0.485196272055003
PON2	turquoise	53.7909531963202	53.7909531963202	0.82333043720297	0.550789844516377	0.550789844516377
NOP10	turquoise	53.7231809990215	53.7231809990215	0.769918731790988	0.6179275933337	0.6179275933337
DAG1	turquoise	53.6902200612877	53.6902200612877	0.779389981917514	0.46605330864043	0.46605330864043
WFDC1	turquoise	53.5892337769545	53.5892337769545	0.844630882567092	0.531696619028667	0.531696619028667
MYOF	turquoise	53.5774597968711	53.5774597968711	0.801976031941292	0.544719842801307	0.544719842801307
SERPINF1	turquoise	53.5600329487218	53.5600329487218	0.760018528642619	0.453589109785652	0.453589109785652
EI24	turquoise	53.4860707896839	53.4860707896839	0.865127230776362	0.507286158328897	0.507286158328897
FZD1	turquoise	53.4312257274969	53.4312257274969	0.744450909699122	0.641197270175967	0.641197270175967
BASP1	turquoise	53.4165059470738	53.4165059470738	0.750364454675971	0.478151657309541	0.478151657309541
FAT4	turquoise	53.3613887342281	53.3613887342281	0.787495578048371	0.564523595824686	0.564523595824686
LAMB1	turquoise	53.3372677257376	53.3372677257376	0.8062044468616	0.519282871952575	0.519282871952575
LOXL1	turquoise	53.1656815633462	53.1656815633462	0.780319909721647	0.77386060313183	0.77386060313183
IRAK1	turquoise	53.1169394347525	53.1169394347525	0.823330306980558	0.54415552496671	0.54415552496671
NRAS	turquoise	53.0774108573642	53.0774108573642	0.808065172198589	0.578496984180849	0.578496984180849
MAFB	turquoise	53.0047003072728	53.0047003072728	0.801370547904469	0.638804906488004	0.638804906488004
TBC1D9	turquoise	52.8169355317485	52.8169355317485	0.776138594432842	0.433377174796342	0.433377174796342
FABP5	turquoise	52.6707445989555	52.6707445989555	0.782934990215942	0.458930971658721	0.458930971658721
ZFAND6	turquoise	52.6232096365721	52.6232096365721	0.751736231330675	0.494722707565411	0.494722707565411
DVL3	turquoise	52.4224096403565	52.4224096403565	0.854370223850685	0.542710542766349	0.542710542766349
TAGLN2	turquoise	52.3590676217691	52.3590676217691	0.739051328677156	0.557024185438461	0.557024185438461
ACTN1	turquoise	52.1775593571902	52.1775593571902	0.821814881006517	0.540032479906108	0.540032479906108
WIPI1	turquoise	51.8881089336308	51.8881089336308	0.792086677319511	0.457408493519724	0.457408493519724
TRAK2	turquoise	51.8322082825971	51.8322082825971	0.796866260062762	0.440203867341201	0.440203867341201
UBE2J1	turquoise	51.786533922989	51.786533922989	0.770790515830455	0.590272990308057	0.590272990308057
RHOA	turquoise	51.6988090697715	51.6988090697715	0.81551496716123	0.442717886763301	0.442717886763301
CTSS	turquoise	51.6986583901085	51.6986583901085	0.775980667420969	0.564091748907114	0.564091748907114
LRRC59	turquoise	51.6829208014136	51.6829208014136	0.785129256841271	0.615897052771083	0.615897052771083
C1QB	turquoise	51.6727966509249	51.6727966509249	0.771319626690547	0.679445726222724	0.679445726222724
METTL9	turquoise	51.6487344854847	51.6487344854847	0.82395472135677	0.623939153154745	0.623939153154745
HOMER3	turquoise	51.5428165390572	51.5428165390572	0.776780038570858	0.463919479173742	0.463919479173742
PLTP	turquoise	51.4878404219432	51.4878404219432	0.80383999850027	0.668072955059057	0.668072955059057
TGFB3	turquoise	51.4749972471548	51.4749972471548	0.738799576291304	0.598494207511118	0.598494207511118
ITPA	turquoise	51.4490540762608	51.4490540762608	0.774830589410963	0.684888636142276	0.684888636142276
ECM1	turquoise	51.4452518675686	51.4452518675686	0.726934621117486	0.456717652489192	0.456717652489192
CDC42EP3	turquoise	51.367841436581	51.367841436581	0.768856408385196	0.526299186992396	0.526299186992396
POSTN	turquoise	51.3647181576034	51.3647181576034	0.765389998197577	0.611372935959428	0.611372935959428
LMNA	turquoise	51.2676760314543	51.2676760314543	0.776793309845888	0.399785252609181	0.399785252609181
FAP	turquoise	51.2347868322211	51.2347868322211	0.725000048111123	0.598074608350486	0.598074608350486
SGCB	turquoise	51.1740560551222	51.1740560551222	0.729367230043945	0.627499252207624	0.627499252207624
SDCBP	turquoise	51.1032184019633	51.1032184019633	0.821847731519916	0.49518695718832	0.49518695718832
HLA-DPA1	turquoise	51.021798677169	51.021798677169	0.714553140431709	0.493384137194452	0.493384137194452
CIAPIN1	turquoise	51.0113555759873	51.0113555759873	0.820172695824232	0.619231974191785	0.619231974191785
COL14A1	turquoise	50.9603036908481	50.9603036908481	0.773241647973779	0.508454998978569	0.508454998978569
ITGB1	turquoise	50.912218503488	50.912218503488	0.803336181522735	0.43030465647842	0.43030465647842
MYL12B	turquoise	50.6555781642626	50.6555781642626	0.793448376770873	0.60017638306702	0.60017638306702
EEF1E1	turquoise	50.614279222645	50.614279222645	0.774570656052535	0.503003524205602	0.503003524205602
THBS2	turquoise	50.578080321001	50.578080321001	0.768588424154274	0.623713818288883	0.623713818288883
SEC14L1	turquoise	50.5592394582737	50.5592394582737	0.74601396448489	0.470834075797284	0.470834075797284
RAB23	turquoise	50.5503261845193	50.5503261845193	0.762975798729882	0.538851731918957	0.538851731918957
MEGF9	turquoise	50.3566274367841	50.3566274367841	0.780156163128325	0.428990700476166	0.428990700476166
RANBP1	turquoise	50.2259390268755	50.2259390268755	0.785953346702997	0.484933123230093	0.484933123230093
SYTL2	turquoise	50.1919736760591	50.1919736760591	0.763235920575273	0.54172033072867	0.54172033072867
PSMC2	turquoise	50.0595051927374	50.0595051927374	0.783798309736675	0.579626527900805	0.579626527900805
PTPRK	turquoise	49.9767050832795	49.9767050832795	0.76017274416552	0.494304117427257	0.494304117427257
CD63	turquoise	49.731399953524	49.731399953524	0.804870941258451	0.635053025873982	0.635053025873982
ARPC5	turquoise	49.7138347693793	49.7138347693793	0.819422642832788	0.514186746376107	0.514186746376107
SEMA3C	turquoise	49.6962399723071	49.6962399723071	0.745059355767048	0.605368893705554	0.605368893705554
PSMA7	turquoise	49.6008603938603	49.6008603938603	0.783862141771787	0.592579460387561	0.592579460387561
TWF1	turquoise	49.3736271286496	49.3736271286496	0.78985746940452	0.489468687119031	0.489468687119031
ETFA	turquoise	49.2644014029833	49.2644014029833	0.783442389953362	0.493195641317239	0.493195641317239
COL8A2	turquoise	49.2439381640119	49.2439381640119	0.703659020943051	0.504132820448425	0.504132820448425
DENND5A	turquoise	49.1998930995671	49.1998930995671	0.761207588113029	0.586180917672219	0.586180917672219
CTSA	turquoise	49.1909208574507	49.1909208574507	0.741197317611053	0.537528505486952	0.537528505486952
IFIT1	turquoise	49.1457131275548	49.1457131275548	0.760226450060956	0.447206821681208	0.447206821681208
MPHOSPH6	turquoise	49.1271957073219	49.1271957073219	0.772797807155994	0.645716335510241	0.645716335510241
GALNT1	turquoise	48.9546920996091	48.9546920996091	0.809732369371031	0.511757850942991	0.511757850942991
OPN3	turquoise	48.9041291812337	48.9041291812337	0.710384410026915	0.474620249401885	0.474620249401885
DLC1	turquoise	48.8971471293887	48.8971471293887	0.82785175749729	0.565290083859148	0.565290083859148
NPLOC4	turquoise	48.8294499808483	48.8294499808483	0.804541806964614	0.438339341162876	0.438339341162876
GJA1	turquoise	48.7647264421645	48.7647264421645	0.753871548972199	0.561347122844522	0.561347122844522
ARPC2	turquoise	48.6667755484815	48.6667755484815	0.804311819965094	0.580849510548146	0.580849510548146
CTSZ	turquoise	48.5553211100456	48.5553211100456	0.787690797557252	0.499567957570796	0.499567957570796
STX2	turquoise	48.5249668916571	48.5249668916571	0.787559686056664	0.479793688492815	0.479793688492815
UBE2A	turquoise	48.1202463257145	48.1202463257145	0.81090498021432	0.449175522963342	0.449175522963342
NPTX2	turquoise	48.0629128577537	48.0629128577537	0.746142646672113	0.49484850200517	0.49484850200517
SMC4	turquoise	47.9655048688297	47.9655048688297	0.806296403899779	0.535110908516079	0.535110908516079
SH3PXD2A	turquoise	47.7560773561326	47.7560773561326	0.723499513551922	0.508296316043932	0.508296316043932
AHR	turquoise	47.7463972589731	47.7463972589731	0.79816697121278	0.482069768673041	0.482069768673041
BLMH	turquoise	47.5506450646208	47.5506450646208	0.827484389283132	0.537376888384088	0.537376888384088
TMEM165	turquoise	47.5327946800848	47.5327946800848	0.732934183803159	0.531019350089379	0.531019350089379
ACAP2	turquoise	47.5123785681435	47.5123785681435	0.763662371835029	0.426782462298918	0.426782462298918
CHUK	turquoise	47.429534352957	47.429534352957	0.807513080427832	0.554459984275359	0.554459984275359
RAB32	turquoise	47.4198436435115	47.4198436435115	0.765956103090818	0.57679387000548	0.57679387000548
FOLR2	turquoise	47.3994475655004	47.3994475655004	0.719714981170806	0.497195716913497	0.497195716913497
SYNC	turquoise	47.3561816084195	47.3561816084195	0.775310032750266	0.54264135618114	0.54264135618114
DERA	turquoise	47.3236545871487	47.3236545871487	0.722242058107701	0.520135462338635	0.520135462338635
KANK2	turquoise	47.2531488364084	47.2531488364084	0.780296846828379	0.411407178497953	0.411407178497953
KLF13	turquoise	47.1835698083992	47.1835698083992	0.799706231646749	0.562069472380867	0.562069472380867
HEG1	turquoise	47.1534862067109	47.1534862067109	0.791785360111616	0.402674108141154	0.402674108141154
CAPN2	turquoise	46.8761162205927	46.8761162205927	0.830617969597947	0.573132000965417	0.573132000965417
MRPL42	turquoise	46.8001029774466	46.8001029774466	0.782464705248914	0.472636697934007	0.472636697934007
CDC123	turquoise	46.6714202610655	46.6714202610655	0.816795042753305	0.56547733991789	0.56547733991789
ZW10	turquoise	46.6449782277566	46.6449782277566	0.738226967196211	0.449458393992905	0.449458393992905
NDC80	turquoise	46.437911443418	46.437911443418	0.715529144772379	0.51437177355719	0.51437177355719
SERPINH1	turquoise	46.3052993433994	46.3052993433994	0.76914575187064	0.631270578008293	0.631270578008293
TMSB4X	turquoise	46.1747036367132	46.1747036367132	0.768605008446601	0.656391214272945	0.656391214272945
RPS6KA3	turquoise	46.0789364455335	46.0789364455335	0.818881672883596	0.4367463031298	0.4367463031298
SLBP	turquoise	46.0340077968899	46.0340077968899	0.772896642102313	0.492799411323337	0.492799411323337
CDKN3	turquoise	46.0270927605285	46.0270927605285	0.738200516042905	0.490141192864734	0.490141192864734
ZDHHC7	turquoise	45.6357354570529	45.6357354570529	0.798669983853099	0.498174778040248	0.498174778040248
KRAS	turquoise	45.599865440047	45.599865440047	0.814640312229378	0.570329428705408	0.570329428705408
AGPS	turquoise	45.3088046070487	45.3088046070487	0.787838509313749	0.4122057975102	0.4122057975102
PLXDC1	turquoise	45.2398696613213	45.2398696613213	0.752764847791782	0.62485899014624	0.62485899014624
FSTL1	turquoise	44.966534056854	44.966534056854	0.742201942370639	0.605497059650483	0.605497059650483
NME1	turquoise	44.9649249129009	44.9649249129009	0.741660271516557	0.574598933620138	0.574598933620138
CAT	turquoise	44.8662883053128	44.8662883053128	0.815307684122514	0.413536412600731	0.413536412600731
IL4R	turquoise	44.7774992129758	44.7774992129758	0.734671491092008	0.562769458083969	0.562769458083969
ISG15	turquoise	44.5111601237489	44.5111601237489	0.715767400669456	0.52763279062807	0.52763279062807
SNRNP40	turquoise	44.4407951290276	44.4407951290276	0.783329685611722	0.523052907826943	0.523052907826943
RNASE1	turquoise	44.4043073027669	44.4043073027669	0.701290665233728	0.512161915898397	0.512161915898397
ILF2	turquoise	44.2702371544502	44.2702371544502	0.814529484251632	0.544715161960239	0.544715161960239
CYB5A	turquoise	44.1586328654442	44.1586328654442	0.780566897631824	0.53870433830169	0.53870433830169
SORD	turquoise	44.0914601565654	44.0914601565654	0.775621933423672	0.609924138437613	0.609924138437613
LAMA4	turquoise	43.8245911213605	43.8245911213605	0.726610177497457	0.416563348950454	0.416563348950454
GTF2E1	turquoise	43.7675543208108	43.7675543208108	0.7482122575883	0.458739617123035	0.458739617123035
WWC3	turquoise	43.7241754010382	43.7241754010382	0.815759756309208	0.479278269601251	0.479278269601251
ZNF207	turquoise	43.6916952288646	43.6916952288646	0.759958829332369	0.400303804707916	0.400303804707916
ATP6V1A	turquoise	43.6675943890591	43.6675943890591	0.728539335789152	0.524384538403874	0.524384538403874
MFAP3	turquoise	43.3676483172665	43.3676483172665	0.785207334774672	0.525971418283495	0.525971418283495
IPO9	turquoise	43.3290701781581	43.3290701781581	0.743675701818818	0.522930511486567	0.522930511486567
DLG5	turquoise	43.315551364758	43.315551364758	0.781939283663895	0.492953362941539	0.492953362941539
ERBB2IP	turquoise	43.0063734002928	43.0063734002928	0.785755884179045	0.495460844003243	0.495460844003243
BMP1	turquoise	42.9725258573412	42.9725258573412	0.721556096053195	0.626830568278529	0.626830568278529
FBLN5	turquoise	42.9652110024745	42.9652110024745	0.73750305094913	0.451084721928805	0.451084721928805
NCBP2	turquoise	42.9388863814005	42.9388863814005	0.770468798979823	0.436191401103221	0.436191401103221
DPP8	turquoise	42.9246162286743	42.9246162286743	0.777864191729262	0.508902945645857	0.508902945645857
GDE1	turquoise	42.9092260169272	42.9092260169272	0.731497907866112	0.629452606282492	0.629452606282492
MSL3	turquoise	42.9028	42.9028	0.765820052517691	0.410487667475688	0.410487667475688
TNFAIP1	turquoise	42.8903168226794	42.8903168226794	0.743579411116442	0.490299582530099	0.490299582530099
SRPK2	turquoise	42.8842372746895	42.8842372746895	0.800331240765587	0.563594467447507	0.563594467447507
TYMS	turquoise	42.8566000316772	42.8566000316772	0.724891592764811	0.622960518732893	0.622960518732893
MYL6	turquoise	42.7878998851418	42.7878998851418	0.784839664735838	0.540648444384571	0.540648444384571
RBM26	turquoise	42.7233420088107	42.7233420088107	0.780196637053536	0.431429107563744	0.431429107563744
BACE1	turquoise	42.6119610049544	42.6119610049544	0.71964788610209	0.661393994575589	0.661393994575589
FAM198B	turquoise	42.5908672965407	42.5908672965407	0.737994907125728	0.418950932766318	0.418950932766318
CCL2	turquoise	42.5633497488429	42.5633497488429	0.771956653019785	0.507107947968511	0.507107947968511
WLS	turquoise	42.5037578216758	42.5037578216758	0.765403054925452	0.487824499082605	0.487824499082605
SULF1	turquoise	42.4870686278857	42.4870686278857	0.73691296271259	0.603679068216059	0.603679068216059
[truncated: 208 more rows]

[truncated: 19 more sheets: Table S11, Table S12, Table S13, Table S14, Table S15, Table S16, Table S17, Table S18, Table S19, Table S20, Table S21, Table S22, Table S23, Table S24, Table S25, Table S26, Table S27, Table S28, Table S29]
